# Supplementary material for: An Outbreak of Chikungunya in Rural Bangladesh, 2011
Source: PLoS Negl Trop Dis. 2015 Jul 10;9(7):e0003907. doi: 10.1371/journal.pntd.0003907 (PMC4498910; doi:10.1371/journal.pntd.0003907)
Supplement: S1 Data — Data files: a. Chik data. b. HH data. c. HH members information. d. HH susp members. e. Household all. (ZIP) [file pntd.0003907.s002.zip]

Archive with 5 entries (5 files):
- Chikdata/chik data.sav
- Chikdata/HH Data1 (3)emilyfeb2015_householdmembersuspcase.xlsx
- Chikdata/Hhmembersinformaion.xlsx
- Chikdata/hhsuspcasemember.sav
- Chikdata/householdall.sav
