# Supplementary material for: An Outbreak of Chikungunya in Rural Bangladesh, 2011
Source: PLoS Negl Trop Dis. 2015 Jul 10;9(7):e0003907. doi: 10.1371/journal.pntd.0003907 (PMC4498910; doi:10.1371/journal.pntd.0003907)
Supplement: S1 Data — Data files: a. Chik data. b. HH data. c. HH members information. d. HH susp members. e. Household all. (ZIP) [file pntd.0003907.s002.zip › Chikdata/HH Data1 (3)emilyfeb2015_householdmembersuspcase.xlsx]

## Sheet: Data
HH ID	HH GPS		Number of HH member	Meets case definition (1=Yes,0=No)
	N	E
M001	23 37.963	90 05.562	2	1
M002	23 37.953	90 05.542	8	0
M003	23 37.963	90 05.588	6	1
M004	23 37.945	90 05.564	5	1
M005	23 37.946	90 05.549	3	0
M006	23 37.939	90 05.565	4	0
M007	23 37.934	90 05.563	6	0
M08	23 37.938	90 05.565	9	2
M009	23 37.925	90 05.573	3	2
M010	23 37.923	90 05.579	3	2
M011	23 37.874	90 05.591	7	1
M012	23 37.861	90 05.580	2	0
M013	23 37.860	90 05.575	3	0
M014	23 37.860	90 05.575	4	0
M015	23 37.865	90 05.570	5	1
M016	23 37.865	90 05.571	4	1
M017	23 37.866	90 05 572	4	0
M018	23 37.849	90 05.566	4	0
M019	23 37.862	90 05.592	3	0
M020	23 37.859	90 05.597	8	0
M021	23 37.851	90 05.600	4	0
M022	23 37.850	90 05.599	7	2
M023	23 37.839	90 05.586	5	2
M024	23 37.824	90 05.588	3	1
M025	23 37.831	90 05.600	10	4
M026	23 37.835	90 05.603	5	0
M027	23 37.832	90 05.618	3	0
M028	23 37.824	90 05.630	4	0
M029	23 37.829	90 05.630	1	0
M030	23 37.816	90 05.630	5	0
M031	23 37.815	90 05.668	4	1
M032	23 37.778	90 05.667	3	1
M033	23 37.765	90 05.670	7	1
M034	23 37.774	90 05.659	2	1
M035	23 37.763	90 05.634	5	1
M036	23 37.766	90 05.629	4	1
M037	23 37.753	90 05.659	3	2
M038	23 37.753	90 05.659	4	1
M039	23 37.756	90 05.653	3	1
M040	23 37.755	90 05.652	5	1
M041	23 37.745	90 05.656	4	0
M42	23 37.720	90 05.661	4	0
M043	23 37.710	90 05.710	4	0
M044	23 37.710	90 05.707	4	0
M045	23 37.650	90 05.651	5	0
M046	23 37.664	90 05.652	5	1
M047	23 37.677	90 05.647	4	2
M048	23 37.654	90 05.649	5	0
M049	23 37.671	90 05.641	4	2
M050	23 37.674	90 05.645	4	1
M051	23 37.674	90 05.645	3	0
M052	23 37.666	90 05.627	6	1
M053	23 37.664	90 05.631	2	0
M054	23 37.660	90 05.653	3	0
M055	23 37.662	90 05.630	5	3
Mo56	23 37.677	90 05.614	5	2
M057	23 37.677	90 05.602	4	3
M058	23 37.677	90 05.599	3	3
M059	23 37.677	90 05.608	1	0
Mo60	23 37.680	90 05.591	5	1
M061	23 37.665	90 05.596	4	0
M062	23 37.667	90 05.593	3	0
M063	23 37.664	90 05.582	5	2
M064	23 37.719	90 05.587	5	1
M065	23 37.696	90 05.590	5	3
M066	23 37.672	90 05.511	4	0
M067	23 37.714	90 05.583	5	1
M068	23 37.714	90 05.583	6	0
M069	23 37.714	90 05.585	5	0
M070	23 37.705	90 05.582	3	1
M071	23 37.674	90 05.475	3	0
M072	23 37.686	90 05.471	5	0
M073	23 37.689	90 05.485	3	0
M074	23 37.688	90 05.420	4	1
M075	23 37.746	90 05.470	1	1
M076	23 37.852	90 05.426	4	0
M077	23 37.890	90 05.450	4	0
M078	23 37.890	90 05.450	5	0
M079	23 37.901	90 05.467	4	0
M080	23 37.901	90 05.487	7	1
M081	23 37.918	90 05.486	3	1
M082	23 37.918	90 05.486	3	0
M083	23 37.925	90 05.464	3	1
M084	23 37.909	90 05.445	4	1
M085	23 37.909	90 05.445	7	1
M086	23 37.917	90 05.455	4	2
M087	23 37.946	90 05.472	2	1
M088	23 37.946	90 05.463	4	1
M089	23 37.936	90 05.459	3	0
M090	23 37.936	90 05.459	3	1
M091	23 37.946	90 05.463	4	0
M092	23 37.946	90 05.439	5	0
M093	23 37.946	90 05.439	2	1
M094	23 37.934	90 05.410	3	1
M095	23 37.920	90 05.429	3	2
M096	23 37.920	90 05.423	2	1
M097	23 37.928	90 05.419	3	0
M098	23 37.932	90 05.414	3	2
M099	23 37.923	90 05.417	5	0
M100	23 37.902	90 05.416	4	2
M101	23 37.911	90 05.417	7	1
M102	23 37.915	90 05.405	3	0
M103	23 37.926	90 05.401	6	2
M104	23 37.926	90 05.401	5	0
M105	23 37.920	90 05.387	5	0
M106	23 27.920	90 05.387	3	0
M107	23 37.920	90 05.387	2	0
M108	23 37.918	90 05.381	2	0
M109	23 37.918	90 05.381	4	1
M110	23 37.882	90 05.372	1	0
M111	23 37.882	90 05.372	3	1
M112	23 37.892	90 05.394	2	0
M113	23 37.892	90 05.394	6	0
M114	23 37.942	90 05.566	4	1
M115	23 37.943	90 05.565	4	1
M116	23 37.931	90 05.545	6	1
M117	23 37.834	90 05.601	4	0			2
M118	23 37.923	90 05.361	5	3
M119	23 37.942	90 05.341	6	1
M120	23 37.944	90 05.338	4	1
M121	23 37.915	90 05.374	21	3
M122	23 37.923	90 05.335	4	1
M123	23 37.913	90 05.342	2	1
M124	23 37.920	90 05.338	4	0
M125	23 37.911	90 05.336	4	2
M126	23 37.906	90 05.335	5	0
M127	23 37.922	90 05.325	4	1
M128	23 37.918	90 05.325	3	1
M129	23 37.919	90 05.322	9	1
M130	23 37.905	90 05.313	6	0
M131	23 37.920	90 05.322	3	2
M132	23 37.911	90 05.301	7	2
M133	23 37.909	90 05.300	3	2
M134	23 37.915	90 05.299	4	0
M135	23 37.955	90 05.313	3	2
M136	23 37.960	90 05.333	7	0
M137	23 37.940	90 05.439	5	0
M138	23 37.942	90 05.432	4	0
M139	23 37.974	90 05.426	4	0
M140	23 37.976	90 05.426	4	0
M141	23 37.966	90 05.407	6	1
M142	23 37.963	90 05.444	4	1
M143	23 37.963	90 05.435	4	0
M144	23 37.967	90 05.442	3	1
M145	23 37.965	90 05.428	3	0
M146	23 37.946	90 05.440	4	0
M147	23 37.949	90 05.443	4	1
M148	23 37.991	90 05.403	3	0
M149	23 37.990	90 05.402	3	0
M150	23 37.991	90 05.403	4	0
M151	23 37.989	90 05.432	6	0
M152	23 37.984	90 05.441	5	1
M153	23 37.974	90 05.476	3	1
M154	23 37.971	90 05.482	3	1
M155	23 37.969	90 05.492	7	0
M156	23 37.972	90 05.496	1	0
M157	23 37.980	90 05.493	7	1
M158	23 37.928	90 05.498	5	0
M159	23 37.922	90 05.474	3	1
M160	23 37.944	90 05.511	7	4
M161	23 37.939	90 05.733	3	1
M162	23 37.938	90 04.731	6	1
M163	23 37.916	90 04.740	2	1
M164	23 37.934	90 04.719	3	2
M165	23 37.938	90 04.718	5	0
M166	23 37.939	90 04.717	2	0
M167	23 37.951	90 04.718	4	0
M168	23 37.951	90 04.729	3	1
M169	23 37.967	90 04.737	4	0
M170	23 37.961	90 04.743	4	1
M171	23 37.960	90 04.743	3	0
M172	23 37.977	90 04.749	7	0
M173	23 37.970	90 04.756	6	0
M174	23 37.984	90 04.958	3	1
M175	23 37.992	90 04.757	3	0
M176	23 37.987	90 04.758	5	0
M177	23 38.008	90 04.765	4	2
M178	23 37.934	90 04.761	9	1
M179	23 37.948	90 04.775	4	3
M180	23 37.930	90 04.745	3	0
M181	23 38.001	90 04.796	5	1
M182	23 37.987	90 04.801	4	2
M183	23 38.016	90 04.820	6	1
M184	23 38.034	90 04.803	10	0
M185	23 38.003	90 04.814	4	1
M186	23 38.016	90 04.813	3	3
M187	23 38.020	90 04.815	5	2
M188	23 38.004	90 04.823	4	1
M189	23 38.004	90 04.842	6	1
M190	23 37.986	90 04.835	4	0
M191	23 37.985	90 04.835	4	1
M192	23 38.023	90 04.847	3	3
M193	23 38.081	90 04.963	3	1
M194	23 38.083	90 04.960	8	4
M195	23 38.080	90 04.964	4	2
M196	23 38.082	90 04.966	2	0
M197	23 38.111	90 04.943	1	1
M198	23 38.113	90 04.945	2	2
M199	23 38.115	90 04.943	6	4
M200	23 38.138	90 04.957	3	2
M201	23 38.146	90 04.957	4	0
M202	23 38.148	90 04.958	6	3
M203	23 38.147	90 04.957	3	3
M204	23 38.143	90 04.951	5	0
M205	23 38.144	90 04.940	3	0
M206	23 38.154	90 04.980	4	1
M207	23 38.156	90 04.991	5	4
M208	23 38.147	90 05.007	5	4
M209	23 38.151	90 05.016	5	2
M210	23 38.140	90 05.001	3	2
M211	23 38.146	90 05.130	4	0
M212	23 38.148	90 05.159	6	1
M213	23 38.150	90 05.158	8	1
M214	23 38.150	90 05.165	2	1
M215	23 38.151	90 05.164	3	0
M216	23 38.151	90 05.164	3	1
M217	23 38.149	90 05.170	3	1
M218	23 38.137	90 05.167	5	1
M219	23 38.134	90 05164	5	2
M220	23 38.147	90 05.150	6	1
M221	23 38.149	90 05.152	5	0
M222	23 38.162	90 05.130	5	0
M223	23 38.183	90 05.125	5	3
M224	23 38.186	90 05.115	4	0
M225	23 38.171	90 05.262	5	2
M226	23 38.211	90 05.228	2	1
M227	23 38.213	90 05.222	4	3
M228	23 38.180	90 05.228	5	1
M229	23 38.177	90 05.243	11	1
M230	23 38.259	90 05.469	4	1
M231	23 38.243	90 05.455	2	2
M232	23 38.240	90 05.468	5	2
M233	23 38.242	90 05.457	4	3
M234	23 38.238	90 05.470	5	1
M235	23 38.229	90 05.441	6	2
M236	23 38.224	90 05.464	4	1
M237	23 38.258	90 05.447	6	3
M238	23 38.240	90 05.462	6	2
M239	23 38.269	90 05.439	4	0
M240	23 38.247	90 05.415	3	1
M241	23 38.243	90 05.418	4	1
M242	23 38.240	90 05.412	2	1
M243	23 38.264	90 05.430	3	0
M244	23 38.256	90 05.417	5	0
M245	23 38.252	90 05.412	4	2
M246	23 38.256	90 05.417	3	1
M247	23 38.250	90 05.389	5	2
M248	23 38.245	90 05.386	6	3
M249	23 38.246	90 05.392	5	3
M250	23 38.240	90 05.392	3	0
MU001	23 37 52.0	90 05 37.3	8	4
MU002	23 37 50.2	90 05 38.0	2	1
MU003	23 37 49.3	90 05 41.4	7	0
MU004	23 37 49.5	90 05 41.7	4	3
MU005	23 37 48.5	90 05 40.8	3	2
MU006	23 37 49.1	90 05 42.3	4	4
MU007	23 37 49.1	90 05 42.9	6	5
MU008	23 37 47,4	90 05 42.4	6	5
MU009	23 37 48.6	90 05 41.0	2	0
MU010	23 37 48.3	90 05 42.1	5	1
MU011	23 37 47.6	90 05 42.3	4	0
MU012	23 37 45,7	90 05 43.5	6	6
MU013	23 37 43.6	90 05 44.3	4	1
MU014	23 37 43.5	90 05 44.1	3	0
MU015	23 37 43.6	90 05 44.2	4	4
MU016	23 37 43.8	90 05 44.1	5	5
MU017	23 37 43.6	90 05 44.7	3	2
MU018	23 37 42.1	90 05 44.9	3	0
MU019	23 37 43.3	90 05 48.3	4	1
MU020	23 37 43.2	90 05 49.0	3	0
MU021	23 37 43.3	90 05 48.8	5	2
MU022	23 37 48.1	90 05 42.3	3	2
MU023	23 37 46.7	90 05 43.2	4	2
MU024	23 37 43.5	90 05 24.0	4	2
MU025	23 37 43.2	90 05 24.0	4	3
MU026	23 37 43.7	90 05 24.4	6	6
MU027	23 37 43.0	90 05 23.2	5	5
MU028	23 37 52.5	90 05 8.5	5	3
MU029	23 37 48.9	90 05 10.1	4	1
MU030	23 37 47.1	90 05 10.1	2	0
MU031	23 37 50.7	90 05 8.0	4	3
MU032	23 37 47.9	90 05 10.3	6	5
MU033	23 37 46.6	90 05 10.5	5	4
MU034	23 37 45.7	90 05 11.2	3	3
MU035	23 37 47.4	90 05 12.1	3	3
MU036	23 37 47.8	90 05 12.3	3	3
MU037	23 37 47.8	90 05 12.3	5	2
MU038	23 37 47.1	90 05 11.6	3	3
MU039	23 37 47.1	90 05 11.6	5	5
MU040	23 37 43.5	90 05 7.1	5	3
MU041	23 37 43.5	90 05 .9	2	2
MU042	23 37 44.3	90 05 .0	8	0
MU043	23 37 44.6	90 05 04.7	8	5
MU044	23 37 44.7	90 05 04.1	3	2
MU045	23 37 44.7	90 05 04.1	3	1
MU046	23 37 44.7	90 05 04.1	1	2
MU047	23 37 44.7	90 05 04.1	2	2
MU048	23 37 45.3	90 05 03.6	3	2
MU049	23 37 45.3	90 05 03.6	1	2
MU050	23 37 46.7	90 05 01.1	4	2
MU051	23 37 46.8	90 05 0.1	4	4
MU052	23 37 47.4	90 05 57.8	8	4
MU053	23 37 45.1	90 05 01.3	4	1
MU054	23 37 45.9	90 05 01.1	5	1
MU055	23 37 45.9	90 05 01.1	3	2
MU056	23 37 46.5	90 05 01.0	5	2
MU057	23 38 01.9	90 05 25.9	4	0
MU058	23 38 01.9	90 05 25.9	10	3
MU059	23 38 02.6	90 05 24.4	4	2
MU060	23 38 02.6	90 05 24.4	2	2
MU061	23 38 02.6	90 05 24.4	5	0
MU062	23 38 01.0	90 05 23.8	2	0
MU063	23 38 01.0	90 05 23.8	2	0
MU064	23 38 01.7	90 05 23.5	3	0
MU065	23 38 01.2	90 05 23.0	3	0
MU066	23 38 01.4	90 05 22.5	5	0
MU067	23 38 03.5	90 05 21.9	3	2
MU068	23 38 03.4	90 05 22.2	4	1
MU069	23 38 03.2	90 05 22.2	3	0
MU070	23 38 03.2	90 05 22.2	4	2
MU071	23 38 03.2	90 05 22.2	2	1
MU072	23 38 03.2	90 05 22.2	4	0
MU073	23 38 05.8	90 05 21,7	7	1
MU074	23 38 05.5	90 05 22.1	4	0
MU075	23 38 06.4	90 05 22.0	2	0
MU076	23 38 06.4	90 05 22.0	2	0
MU077	23 38 06.4	90 05 21.8	4	0
MU078	23 38 06.4	90 05 21.8	2	1
MU079	23 38 06.4	90 05 22.8	6	2
MU080	23 38 03.8	90 05 20.4	4	1
MU081	23 38 03.6	90 05 20.4	4	0
MU082	23 38 03.6	90 05 20.4	3	0
MU083	23 38 03.5	90 05 19.9	5	0
MU084	23 38 03.6	90 05 20.4	4	1
MU085	23 38 03.6	90 05 20.5	4	0
MU086	23 38 03.6	90 05 20.5	4	2
MU087	23 38 03.6	90 05 20.3	5	2
MU088	23 38 05.8	90 05 27.4	3	1
MU089	23 38 09.4 90 05 24.1	90 05 24.1	6	2
MU090	23 38 09.4	90 05 24.1	2	0
MU091	23 38 08.6	90 05 25.4	2	0
MU092	23 38 08.6	90 05 25.4	6	0
MU093	23 38 09.3	90 05 24.3	2	0
MU094	23 38 10.6	90 05 25.4	5	2
MU095	23 38 10.6	90 05 25.4	5	2
MU096	23 38 10.6	90 05 25.4	4	0
MU097	23 38 9.5	90 05 25.4	4	1
MU098	23 38 10.3	90 05 23.2	5	0
MU099	23 38 10.3	90 05 23.2	4	0
MU100	23 38 10.3	90 05 23.4	3	2
MU101	23 38 11.9	90 05 24.7	4	0
MU102	23 38 11.6	90 05 25.2	3	1
MU103	23 38 11.1	90 05 26.0	3	2
MU104	23 38 11.1	90 05 26.0	3	0
MU105	23 38 10.8	90 05 22.0	3	2
MU106	23 38 11.6	90 05 22.4	5	4
MU107	23 38 12.9	90 05 20.8	2	1
MU108	23 38 13.3	90 05 21.4	6	2
MU109	23 38 00.7	90 05 34.4	5	1
MU110	23 38 00.7	90 05 34.4	3	0
MU111	23 38 00.7	90 05 34.4	5	0
MU112	23 38 00.7	90 05 34.0	3	1
MU113	23 38 00.7	90 05 34.0	14	0
MU114	23 38 02.2	90 05 33.7	6	1
MU115	23 38 01.3	90 05 35.8	4	0
MU116	23 38 01.3	90 05 35.8	4	0
MU117	23 38 01.6	90 05 35.4	5	0
MU118	23 38 01.5	90 05 35.5	5	4
MU119	23 38 03.4	90 05 35.7	4	0
MU120	23 38 03.6	90 05 35.9	3	1
MU121	23 38 03.6	90 05 35.9	8	4
MU122	23 37 59.5	90 05 34.4	6	5
MU123	23 37 59.5	90 05 34.4	1	1
MN001	23 37 565	90 05 117	2	0
MN002	23 37 567	90 05 116	5	2
MN003	23 37 567	90 05 117	5	0
MN004	23 37 545	90 05 052	5	0
MN005	23 37 543	90 05 050	3	1
MN006	23 37 545	90 05 050	2	1
MN007	23 37 534	90 05 004	6	0
MN008	23 37 517	90 04 564	3	1
MN009	23 37 515	90 04 545	14	9
MN010	23 37 511	90 04 548	3	0
MN011	23 37 511	90 04 540	2	1
MN012	23 37 510	90 04 540	3	1
MN013	23 37 510	90 04 547	6	1
MN014	23 37 516	90 04 554	7	0
MN015	23 37 507	90 04 551	4	0
MN016	23 37 512	90 04 536	10	5
MN017	23 37 508	90 04 542	3	3
MN018	23 37 497	90 04 542	5	3
MN019	23 37 501	90 04 540	8	3
MN020	23 37 508	90 04 530	9	1
MN021	23 37 513	90 04 521	2	0
MN022	23 37 521	90 04 535	3	2
MN023	23 37 528	90 04 528	3	2
MN024	23 37 487	90 04 001	5	1
MN025	23 37 467	90 04 002	6	0
MN026	23 37 431	90 04 569	3	3
MN027	23 37 429	90 04 571	3	3
MN028	23 37 429	90 04 571	8	1
MN029	23 37 413	90 04 553	3	1
MN030	23 37 411	90 04 558	2	2
MN031	23 37 408	90 04 555	3	3
MN032	23 37 408	90 04 556	3	3
MN033	23 37 407	90 04 556	4	2
MN034	23 37 406	90 04 561	6	2
MN035	23 37 402	90 04 554	5	5
MN036	23 37 398	90 04 5533	5	3
MN037	23 37 398	90 04 520	2	0
MN038	23 37 398	90 04 520	4	2
MN039	23 37 395	90 04 519	6	3
MN040	23 37 395	90 04 516	5	3
MN041	23 37 389	90 04 518	11	1
MN042	23 37 434	90 04 531	4	2
MN043	23 37 433	90 04 526	7	3
MN044	23 37 432	90 04 519	4	1
MN045	23 37 431	90 04 515	4	0
MN046	23 37 419	90 04 481	7	1
MN047	23 37 424	90 04 482	6	4
MN048	23 37 427	90 04 479	3	0
MN049	23 37 426	90 04 475	5	0
MN050	23 37 432	90 04 472	7	0
MN051	23 37 432	90 04 467	6	0
MN052	23 37 441	90 04 457	7	4
MN053	23 37 433	90 04 458	5	4
MN054	23 37 433	90 04 456	5	1
MN055	23 37 433	90 04 453	3	1
MN056	23 37 433	90 04 460	6	1
MN057	23 37 435	90 04 453	2	2
MN058	23 37 438	90 04 456	5	0
MN059	23 37 437	90 04 460	4	0
MN060	23 37 437	90 04 462	5	0
MN061	23 37 438	90 04 465	5	1
MN062	23 37 434	90 04 464	3	1
MN063	23 37 435	90 04 467	6	2
MN064	23 37 44.5	90 04 48.4	6	2
MN065	23 37 44.5	90 04 48.4	4	2
MN066	23 37 536	90 04 501	3	2
MN067	23 37 540	90 04 499	4	4
MN068	23 37 534	90 04 491	4	4
MN069	23 37 518	90 04 499	3	3
MN070	23 37 518	90 04 502	5	1
MN071	23 37 516	90 04 502	4	1
MN072	23 37 544	90 04 472	3	2
MN073	23 37 544	90 04 472	4	2
MN074	23 37 544	90 04 472	3	0
MN075	23 37 530	90 04 461	5	0
MN076	23 37 529	90 04 458	4	1
MN077	23 37 529	90 04 458	3	1
MN078	23 37 508	90 04 472	8	0
MN079	23 37 508	90 04 472	3	0
MN080	23 37 497	90 04 524	4	2
MN081	23 37 499	90 04 527	6	2
MN082	23 37 475	90 04 546	5	4
MN083	23 37 475	90 04 546	3	0
MN084	23 37 485	90 04 557	6	1
MN085	23 37 484	90 04 557	4	2
MN086	23 37 563	90 04 482	11	2
MN087	23 37 555	90 04 486	6	2
MN088	23 37 559	90 04 496	7	3
MN089	23 37 568	90 04 507	5	0
MN090	23 37 549	90 04 507	4	3
MN091	23 37 562	90 04 508	3	2
MN092	23 37 559	90 04 511	3	2
MN093	23 37 560	90 04 521	5	2
MN094	23 37 563	90 04 519	2	0
MN095	23 37 563	90 04 518	3	3
MN096	23 37 559	90 04 519	2	2
MN097	23 37 559	90 04 519	3	2
MN098	23 37 562	90 04 525	5	3
MN099	23 37 555	90 04 531	2	2
MN100	23 37 556	90 04 522	7	3
MN101	23 37 538	90 04 535	8	4
MN102	23 37 538	90 04 539	3	1
MN103	23 37 530	90 04 539	5	1
MN104	23 37 538	90 04 540	3	0
MN105	23 37 534	90 04 550	3	0
MN106	23 37 534	90 04 550	4	0
MN107	23 37 534	90 04 550	3	2
MN108	23 37 553	90 04 545	6	0
MN109	23 37 542	90 04 572	6	0
MN110	23 37 541	90 04 578	5	0
MN111	23 37 545	90 05 022	4	0
MN112	23 37 557	90 05 018	6	0
MN113	23 37 584	90 05 013	4	0
MN114	23 37 551	90 05 052	6	1
MN115	23 37 560	90 05 084	3	0
MN116	23 37 564	90 05 079	7	1
MN117	23 37 577	90 05 145	3	0
MN118	23 37 576	90 05 144	4	0
MN119	23 37 580	90 05 163	5	0
MN120	23 37 584	90 05 167	5	0
MN121	23 37 584	90 05 168	8	0
MN122	23 37 582	90 05 177	3	1
MN123	23 37 586	90 05 174	3	0
MN124	23 37 585	90 05 183	4	1
MN125	23 37 586	90 05 180	5	0
MN126	23 37 588	90 05 182	3	0
MN127	23 37 013	90 05 181	5	3
MN128	23 37 023	90 05 179	5	0
MN129	23 38 027	90 05 176	6	0
MN130	23 38 027	90 05 176	4	0
MN131	23 37 026	90 05 182	3	0
MN132	23 37 027	90 05 183	2	0
MN133	23 37 027	90 05 104	4	0
MN134	23 37 026	90 05 189	5	0
MN135	23 37 025	90 05 190	10	0
MN136	23 37 028	90 05 191	2	0
MN137	23 37 027	90 05 192	12	1
MN138	23 37 028	90 05 196	5	0
MN139	23 37 028	90 05 196	2	0
MN140	23 38 027	90 05 166	3	1
MN141	23 38 024	90 05 164	8	1
MN142	23 38 023	90 05 161	3	0
MN143	23 37 019	90 05 123	2	0
MN144	23 37 044	90 05 147	4	0
MN145	23 38 070	90 05 150	3	0
MN146	23 38 070	90 05 152	5	0
MN147	23 38 072	90 05 150	5	0
MN148	23 37 075	90 05 150	6	0
MN149	23 38 080	90 05 162	4	1
MN150	23 38 080	90 05 161	5	1
MN 151	23 38 084	90 05 154	5	1
MN152	23 38 087	90 05 145	4	0
MN153	23 38 087	90 05 145	3	1
MN154	23 38 089	90 05 146	7	2
MN155	23 38 087	90 05 151	5	0
MN156	23 38 084	90 05 135	3	1
MN157	23 38 085	90 05 135	3	0
MN158	23 38 087	90 05 129	7	4
MN159	23 38 086	90 05 128	2	2
AH001	23 37 54.3	90 05 06.9	6	4
AH002	23 37 52.9	90 05 05.8	5	1
AH003	23 37 52.5	90 05 04.9	4	1
AH004	23 37 53.6	90 05 01.9	5	1
AH005	23 37 52.9	90 05 02.3	6	2
AH006	23 37 54.0	90 05 03.2	4	3
AH007	23 37 48.8	90 04 57.7	1	0
AH008	23 37 52.0	90 05 00.7	6	1
AH009	23 37 52.0	90 04 49.9	4	2
AH010	23 37 52.4	90 04 59.6	5	3
AH011	23 37 52.7	90 04 59.7	4	1
AH012	23 37 50.0	90 04 59.2	5	3
AH013	23 37 50 .2	90 04 59.1	3	1
AH014	23 37 50 .2	90 04 59.0	2	2
AH015	23 37 49.6	90 05 00.0	4	1
AH016	23 37 50.1	90 04 59.9	4	3
AH017	23 37 49.3	90 04 58.6	7	7
AH018	23 37 49.1	90 04 58.5	6	3
AH019	23 37 49.2	90 04 57.6	5	3
AH020	23 37 49.5	90 04 57.3	4	0
AH021	23 37 49.7	90 04 56.4	5	2
AH022	23 37 49.5	90 04 56.4	4	1
AH023	23 37 49.2	90 04 56.3	3	0
AH024	23 37 49.6	90 04 56.7	4	3
AH025	23 37 49.3	90 04 55.2	8	2
AT001	23 37 567	90 05 144	2	0
AT002	23 37 564	90 05 140	3	0
AT003	23 37 563	90 05 123	4	0
AT004	23 37 561	90 05 116	3	1
AT005	23 37 545	90 05 118	4	1
AT006	23 37 536	90 05 043	8	7
AT007	23 37 532	90 05 010	4	0
AT008	23 37 532	90 05 009	5	0
AT009	23 37 536	90 05 012	2	0
AT010	23 37 520	90 05 007	6	1
AT011	23 37 507	90 05 008	4	4
AT012	23 37 507	90 05 020	8	3
AT013	23 37 504	90 05 009	4	0
AT014	23 37 493	90 05 010	5	4
AT015	23 37 485	90 05 012	3	1
AT016	23 37 487	90 05 010	4	2
AT017	23 37 476	90 05 012	4	1
AT018	23 37 476	90 05 010	6	3
AT019	23 37 477	90 05 012	4	1
AT020	23 37 476	90 05 020	6	2
AT021	23 37 488	90 05 022	3	3
AL001	23 37 511	90 05 123	4	1
AL002	23 37 496	90 05 118	3	2
AL003	23 37 496	90 05 121	4	2
AL004	23 37 493	90 05 118	3	2
AL005	23 37 492	90 05 125	7	0
AL006	23 37 493	90 05 129	7	3
AL008	23 37 491	90 05 130	3	2
AL009	23 37 493	90 05 132	5	2
AL010	23 37 506	90 05 135	3	1
AL011	23 37 494	90 05 114	3	1
AL012	23 37 452	90 05 037	3	1
AL013	23 37 458	90 05 032	4	0
AL014	23 37 460	90 05 035	2	0
AL015	23 37 466	90 05 032	4	0
AL016	23 37 478	90 05 026	4	1
AL017	23 37 479	90 05 026	4	1
AL018	23 37 488	90 05 033	5	5
AL019	23 37 490	90 05 031	4	1
AL020	23 37 474	90 05 033	4	3
AL021	23 37 487	90 05 037	4	3
AL022	23 37 491	90 05 045	4	1
AL023	23 37 482	90 05 046	5	2
AL024	23 37 491	90 05 028	6	0
AL025	23 37 490	90 05 023	4	0
AL026	23 37 492	90 05 025	3	1
AL027	23 37 454	90 05 033	5	4
S001	23 37 39.0	90 05 45.4	19	6
S002	23 37 39.7	90 05 45.8	5	0
S003	23 37 667	90 05 761	3	1
S004	23 37 669	90 05 760	4	2
S005	23 37 39.0	90 05 46.2	5	0
S006	23 37 39.6	90 05 46.1	5	0
S007	23 37 41.0	90 05 45.2	9	7
S008	23 37 41.2	90 05 46.4	4	0
S009	23 37 41.1	90 05 46.3	2	0
S010	23 37 42.4	90 05 46.4	4	2
S011	23 37 42.4	90 05 46.4	3	1
S012	23 37 42.4	90 05 46.5	6	1
S013	23 37 42.2	90 05 45.8	4	0
S014	23 37 712	90 05 761	7	4
S015	23 37 42.6	90 05 45.4	5	0
S016	23 37 41.8	90 05 44.7	4	0
S017	23 37 41.8	90 05 44.7	3	0
S018	23 37 42.0	90 05 45.1	2	2
S019	23 37 41.9	90 05 44.7	4	0
S020	23 37 773	90 05 751	3	2
S021	23 37 43.1	90 05 44.1	5	0
S022	23 37 43.1	90 05 46.8	4	0
S023	23 37 43.2	90 05 47.8	4	0
S024	23 37 43.6	90 05 49.0	2	0
S025	23 37 44.3	90 05 49.1	5	0
S026	23 37 41.4	90 05 46.2	5	1
S027	23 37 45.0	90 05 44.0	4	0
S028	23 37 746	90 05 764	4	1
S029	23 37 752	90 05 774	3	1
S030	23 37 724	90 05 774	4	0
S031	23 37 734	90 05 815	5	2
S032	23 37 747	90 05 825	6	0
S033	23 37 747	90 05 825	9	0
S034	23 37 743	90 05 815	3	0
S035	23 37 665	90 05 730	3	2
S036	23 37 39.5	90 05 43.7	6	0
S037	23 37 39.9	90 05 43.1	4	0
S038	23 37 40.1	90 05 43.2	2	0
S039	23 37 40.1	90 05 43.2	1	2
S040	23 37 40.4	90 05 43.1	5	2
S041	23 37 40.5	90 05 43.2	4	1
S042	23 37 40.9	90 05 43.2	4	1
S043	23 37 41.1	90 05 43.2	5	1
S044	23 37 41.4	90 05 43.3	6	1
S045	23 37 40.9	90 05 43.0	2	2
S046	23 37 40.3	90 05 43.4	5	1
S047	23 37 40.3	90 05 42.7	5	1
S048	23 37 38.8	90 05 42.5	4	0
S049	23 37 39.2	90 05 43.2	5	1
S050	23 37 39.6	90 05 41.6	3	0
S051	23 37 39.8	90 05 41.1	4	3
S052	23 37 39.9	90 05 40.4	4	3
S053	23 37 40.1	90 05 40.2	2	2
S054	23 37 39.7	90 05 40.2	5	1
S055	23 37 39.3	90 05 40.0	4	2
S056	23 37 40.1	90 05 33.8	7	1
S057	23 37 41.2	90 05 33.4	4	1
S058	23 37 41.4	90 05 34.0	5	2
S059	23 37 40.4	90 05 33.5	6	1
S060	23 37 42.1	90 05 33.5	6	2
S061	23 37 43.2	90 05 33.1	9	2
S062	23 37 38.1	90 05 41.7	6	2
S063	23 37 44.1	90 05 34.3	6	1
S064	23 37 42.8	90 05 32.6	4	3
S065	23 37 43.1	90 05 33.2	2	2
S066	23 37 43.5	90 05 32.1	3	2
S067	23 37 44.3	90 05 32.5	5	0
S068	23 37 44.3	90 05 32.5	6	2
S069	23 37 44.2	90 05 32.2	4	1
S070	23 37 44.6	90 05 32.9	5	0
S071	23 37 45.5	90 05 32.8	3	0
S072	23 37 45.3	90 05 32.5	2	0
S073	23 37 45.4	90 05 32.6	5	0
S074	23 37 45.3	90 05 32.5	3	2
S075	23 37 45.1	90 05 32.7	2	0
S076	23 37 46.1	90 05 31.6	4	1
S077	23 37 46.1	90 05 31.7	4	1
S078	23 37 44.8	90 05 30.8	4	0
S079	23 37 45.0	90 05 30.5	2	0
S080	23 37 44.1	90 05 30.8	2	1
S081	23 37 43.8	90 05 31.3	1	1
S082	23 37 43.8	90 05 31.3	2	0
S083	23 37 43.9	90 05 31.2	4	0
S084	23 37 44.1	90 05 31.7	5	0
S085	23 37 41.2	90 05 33.2	4	0
S086	23 37 40.4	90 05 33.4	2	0
S087	23 37 40.7	90 05 33.4	2	0
S088	23 37 40.4	90 05 32.8	3	0
S089	23 37 40.5	90 05 32.9	4	0
S090	23 37 40.7	90 05 32.8	3	0
S091	23 37 40.6	90 05 32.6	3	0
S092	23 37 39.9	90 05 32.7	3	0
S093	23 37 40.3	90 05 32.2	4	1
S094	23 37 45.3	90 05 26.5	5	2
S095	23 37 45.2	90 05 26.9	4	2
S096	23 37 45.3	90 05 26.5	7	2
S097	23 37 44.3	90 05 26.9	5	1
S098	23 37 43.7	90 05 26.4	3	0
S099	23 37 43.5	90 05 26.8	5	0
S100	23 37 43.1	90 05 26.8	5	1
S101	23 37 42.7	90 05 26.6	4	1
S102	23 37 42.2	90 05 25.7	4	1
S103	23 37 42.3	90 05 25.8	5	1
S104	23 37 40.3	90 05 26.7	5	0
S105	23 37 40.4	90 05 25.7	4	1
S106	23 37 42.1	90 05 20.6	3	0
S107	23 37 42.1	90 05 20.6	3	1
S108	23 37 42.5	90 05 20.6	3	0
S109	23 37 42.6	90 05 19.8	5	2
S110	23 37 43.0	90 05 19.5	4	1
S111	23 37 43.5	90 05 19.4	6	2
S112	23 37 43.8	90 05 19.1	8	1
S113	23 37 44.3	90 05 19.2	1	0
S114	23 37 44.3	90 05 19.8	3	1
S115	23 37 43.7	90 05 18.7	2	2
S116	23 37 44.1	90 05 17.8	5	0
S117	23 37 42.3	90 05 14.1	9	1
S118	23 37 41.9	90 05 14.7	5	0
S119	23 37 41.9	90 05 14.7	3	1
S120	23 37 43.5	90 05 11.3	2	0
S121	23 37 50.0	90 05 12.6	5	1
S122	23 37 45.8	90 05 12.5	4	1
S123	23 37 45.3	90 05 13.5	3	2
S124	23 37 45.6	90 05 14.1	7	1
S125	23 37 45.7	90 05 13.8	5	1
S126	23 37 45.7	90 05 13.2	5	2
S127	23 37 45.8	90 05 13.1	4	1
S128	23 37 46.3	90 05 12.4	5	4
S129	23 37 46.5	90 05 12.1	3	1
S130	23 37 46.4	90 05 12.1	4	2
S131	23 37 46.1	90 05 12.6	6	3
S132	23 37 46.4	90 05 11.5	4	0
S133	23 37 46.0	90 05 11.4	3	0
S134	23 37 46.9	90 05 11.5	2	1
S135	23 37 48.5	90 05 11.3	4	2
S136	23 37 42.9	90 05 09.3	3	0
S137	23 37 44.2	90 05 07.0	5	2
S138	23 37 44.4	90 05 06.6	6	3
S139	23 37 44.1	90 05 06.4	2	0
S140	23 37 44.3	90 05 59.6	5	1
S141	23 37 44.1	90 04 59.7	3	1
S142	23 37 44.3	90 04 59.3	2	2
S143	23 37 44.3	90 04 58.9	3	2
S144	23 37 44.3	90 04 58.9	6	3
S145	23 37 44.6	90 04 58.5	5	5
S146	23 37 44.6	90 04 58.4	7	3
S147	23 37 44.3	90 04 56.6	3	1
S148	23 37 44.7	90 04 56.2	3	1
S149	23 37 45.3	90 04 55.1	2	2
S150	23 37 44.7	90 04 55.4	2	0
S151	23 37 44.0	90 04 55.5	6	2
S152	23 37 43.8	90 04 55.7	4	0
S153	23 37 45.5	90 04 57.0	6	3
S154	23 37 45.5	90 04 56.5	2	1
S155	23 37 46.0	90 04 55.9	5	2
S156	23 37 45.9	90 04 55.6	5	1
S157	23 37 46.0	90 04 54.9	3	2
S158	23 37 44.6	90 04 54.5	2	0
S159	23 37 44.2	90 04 54.6	4	0
S160	23 37 44.2	90 04 54.6	2	1
S161	23 37 43.9	90 04 54.5	2	0
S162	23 37 43.9	90 04 54.5	3	0
S163	23 37 46.7	90 04 59.5	5	0
S164	23 37 46.4	90 04 59.8	3	0
S165	23 37 46.4	90 04 59.8	3	1
S166	23 37 46.5	90 04 59.7	3	0
S167	23 37 42.8	90 04 58.1	4	0
S168	23 37 43.0	90 04 56.8	5	0
S169	23 37 42.7	90 04 56.9	4	0
S170	23 37 42.9	90 04 56.4	6	0
S171	23 37 42.6	90 04 55.1	2	0
S172	23 37 42.6	90 04 55.0	3	0
S173	23 37 41.3	90 04 55.0	1	2
S174	23 37 41.5	90 04 54.9	3	1
S175	23 37 40.0	90 04 55.9	5	2
S176	23 37 40.0	90 04 54.9	4	0
S177	23 37 39.9	90 04 54.5	5	2
S178	23 37 39.4	90 04 54.3	5	3
S179	23 37 39.2	90 04 53.6	4	0
S180	23 37 39.6	90 04 53.6	4	0
S181	23 37 39.7	90 04 53.8	4	1
S182	23 37 39.5	90 04 53.6	2	1
S183	23 37 39.2	90 04 53.0	4	1
S184	23 37 39.0	90 04 53.0	6	3
S185	23 37 38.5	90 04 52.6	7	2
S186	23 37 38.8	90 04 42.6	4	0
S187	23 37 38.7	90 05 57.7	4	3
S188	23 37 38.9	90 04 52.2	5	0
S189	23 37 38.9	90 04 52.2	4	1
S190	23 37 45.4	90 04 54.7	3	0
S191	23 37 45.9	90 04 53.4	6	1
S192	23 37 45.7	90 04 52.7	5	0
S193	23 37 45.6	90 04 52.6	2	1
S194	23 37 45.6	90 04 52.6	1	1
S195	23 37 46.6	90 04 52.5	4	0
S196	23 37 46.4	90 04 52.1	1	1
S197	23 37 46.7	90 04 51.5	5	3
S198	23 37 47.0	90 04 50.8	2	1
S199	23 37 47.0	90 04 50.8	6	3
S200	23 37 47.0	90 04 50.8	3	2
S201	23 37 47.1	90 04 50.3	4	0
S202	23 37 47.3	90 04 50.5	5	1
S203	23 37 48.2	90 04 50.3	5	1
S204	23 37 47.2	90 04 52.6	3	3
S205	23 37 47.5	90 04 52.1	4	4
S206	23 37 48.0	90 04 51.5	2	0
S207	23 37 48.1	90 04 51.5	4	3
S208	23 37 48.5	90 04 52.3	3	0
S209	23 37 48.7	90 04 51.1	7	2
S210	23 37 49.3	90 04 51.2	7	3
S211	23 37 49.4	90 04 51.3	5	1
S212	23 37 49.6	90 04 49.9	6	1
S213	23 37 50.7	90 04 48.3	5	0
S214	23 37 49.7	90 04 49.3	3	1
S215	23 37 39.3	90 04 54.0	5	0
S216	23 37 49.3	90 04 54.0	3	0
S217	23 37 49.3	90 04 54.0	5	0
S218	23 37 49.2	90 04 55.2	8	2
S219	23 37 49.6	90 04 55.1	3	0
S220	23 37 49.5	90 04 55.1	6	2
S221	23 37 47.5	90 04 47.5	8	0
S222	23 37 46.6	90 04 47.3	4	0
S223	23 37 46.7	90 04 47.3	2	0
S224	23 37 46.3	90 04 46.8	6	0
S225	23 37 46.8	90 04 46.8	6	1
S226	23 38 02.8	90 04 49.5	3	2
S227	23 38 02.6	90 04 09.4	7	4
S228	23 38 03.7	90 04 49.0	4	3
S229	23 38 03.2	90 04 51.6	4	2
S230	23 38 05.3	90 04 52.8	6	4
S231	23 38 05.1	90 04 52.8	4	2
S232	23 38 05.1	90 04 54.1	5	0
S233	23 38 05.1	90 04 55.0	5	2
S234	23 38 05.4	90 04 56.4	2	1
S235	23 38 05.3	90 04 56.3	2	2
S236	23 38 05.3	90 04 56.5	2	1
S237	23 38 05.8	90 04 55.8	3	1
S238	23 38 05.7	90 04 55.7	3	0
S239	23 38 06.9	90 04 56.0	2	1
S240	23 38 06.8	90 04 55.9	5	2
S241	23 38 04.5	90 04 57.0	2	2
S242	23 38 04.6	90 04 57.0	5	0
S243	23 38 09.9	90 05 01.1	6	1
S244	23 38 10.8	90 05 02.0	4	2
S245	23 38 09.9	90 05 04.2	5	2
S246	23 38 10.7	90 05 02.4	5	2
S247	23 38 10.7	90 05 02.5	2	2
S248	23 38 11.8	90 05 02.5	3	2
S249	23 38 09.4	90 05 03.0	2	0
S250	23 38 09.6	90 05 04.0	3	1
S251	23 38 09.5	90 05 04.2	2	1
S252	23 38 09.6	90 05 04.2	3	0
S253	23 38 09.0	90 05 04.2	4	0
S254	23 38 11.6	90 05 04.0	9	1
S255	23 38 11.7	90 05 03.6	2	2
S256	23 38 11.7	90 05 03.4	5	2
S257	23 38 11.7	90 05 07.0	6	1
S258	23 38 12.1	90 05 06.9	5	2
S259	23 38 12.9	90 05 07.4	4	1
S260	23 38 12.7	90 05 08.4	2	1
S261	23 38 11.8	90 05 08.2	4	3
S262	23 38 12.5	90 05 09.0	4	0
S263	23 38 10.2	90 05 09.9	3	2
S264	23 38 09.0	90 05 09.3	6	1
S265	23 38 10.1	90 05 09.3	1	1
S266	23 38 10.0	90 05 09.6	2	0
S267	23 38 07.5	90 05 09.9	1	1
S268	23 38 07.5	90 05 07.7	3	2
S269	23 38 12.0	90 05 06.7	3	0
S270	23 38 12.9	90 05 10.5	3	2
S271	23 38 12.0	90 05 10.9	5	4
S272	23 38 11.4	90 05 10.3	4	1
S273	23 38 13.5	90 05 14.8	4	3
S274	23 38 14.0	90 05 16.7	4	1
S275	23 38 14.2	90 05 17.2	5	4
S276	23 38 14.3	90 05 17.5	3	3
S277	23 38 14.0	90 05 18.0	3	2
S278	23 38 12.8	90 05 16.0	4	1
S279	23 38 14.1	90 05 16.0	3	2
S280	23 38 13.4	90 05 17.2	5	5
S281	23 38 12.4	90 05 17.9	5	2
S282	23 38 12.6	90 05 18.9	3	2
S283	23 38 11.6	90 05 19.0	3	3
S284	23 38 10.9	90 05 19.1	3	0
S285	23 38 13.5	90 05 18.1	2	1
S286	23 38 14.9	90 05 21.1	3	0
S287	23 38 14.8	90 05 21.2	4	1
S288	23 38 14.8	90 05 21.0	4	2
S289	23 38 12.0	90 05 23.0	7	2
S290	23 38 14.1	90 05 22.1	3	1
S291	23 38 13.8	90 05 22.2	4	2
S292	23 38 14.8	90 05 21.8	2	1
S293	23 38 13.9	90 05 23.6	3	1
			3840	1105
