# Supplementary material for: An Outbreak of Chikungunya in Rural Bangladesh, 2011
Source: PLoS Negl Trop Dis. 2015 Jul 10;9(7):e0003907. doi: 10.1371/journal.pntd.0003907 (PMC4498910; doi:10.1371/journal.pntd.0003907)
Supplement: S1 Data — Data files: a. Chik data. b. HH data. c. HH members information. d. HH susp members. e. Household all. (ZIP) [file pntd.0003907.s002.zip › Chikdata/Hhmembersinformaion.xlsx]

## Sheet: Sheet1
Member ID	Name	Age (Years)	Sex (1=Male, 2=Female)	Did you have any of these symptoms since August 15, 2011 (1=Yes, 2=No, 9=DK)			Meets case definition (1=Yes, 2=No)
				Fever	Joint pain	Rash				sampletested
1	Habibur Rahman	50	1	1	1	1	1
2	Nasim Akter	40	2	2	2	2	2
3	Abdul Khaleque	66	1	2	2	2	2
4	Jarina Parvin	50	2	2	2	2	2
5	Jahidul Islam	33	1	2	2	2	2
6	Tania	25	2	2	2	2	2
7	Tanjidul Islam	1	1	2	2	2	2
8	Kaniz Akter	29	2	2	2	2	2
9	Tamim	5	1	2	2	2	2
10	Kayas	0.0833333	1	2	2	2	2
11	Nuruddin	55	1	1	2	2	2
12	Angguri	50	2	1	1	1	1
13	Shana	22	2	2	2	2	2
14	Sabbir	2	1	1	2	2	2
15	Helena	20	2	2	2	2	2
16	Jesia	0.333333	1	2	2	2	2
17	Jalil Molla	50	1	1	2	2	2
18	Anear	40	2	1	1	1	1
19	Anower	25	1	2	2	2	2
20	Rafiza	20	2	2	2	2	2
21	Jothi	16	2	2	2	2	2
22	Wasim	30	1	1	2	2	2
23	Anna	22	2	2	2	2	2
24	Lamia	3	2	1	2	2	2
25	Rashid Molla	60	1	2	2	2	2
26	Kharun	48	2	2	2	2	2
27	Basona	18	2	2	2	2	2
28	Rubel	22	1	1	2	2	2
29	Khalil Molla	40	1	2	2	2	2
30	Shamima	35	2	1	2	2	2
31	Nayem	16	1	2	2	2	2
32	Nilyma	11	2	2	2	2	2
33	Nadia	8	2	2	2	2	2
34	Halimon	80	2	2	2	2	2
35	Ismail	60	1	2	2	2	2
36	Rahima	48	2	1	1	1	1
37	Mojid	28	1	1	2	2	2
38	Rubia	25	2	2	2	2	2
39	Mim	3.5	2	1	2	2	2
40	Maysha	0.0833333	2	2	2	2	2
41	Monju	25	1	2	2	2	2
42	Shathi	13	2	2	2	2	2
43	Bethi	13	2	1	2	2	2
44	Moshiur Rahman	32	1	1	1	1	1
45	Md.Azaz Khan	22	1	2	2	2	2
46	Maleka khatun	55	2	1	1	1	1
47	Washiur Rahman	28	1	1	1	1	1
48	Poma Akter	19	2	1	1	1	1
49	Pakhi Akter	23	2	2	2	2	2
50	Johura	70	2	1	2	2	2
51	Harun	48	2	1	2	2	2
52	Salma	34	2	2	2	2	2
53	Sayam	9	2	2	2	2	2
54	Selvia Akter	7	2	2	2	2	2
55	Milon	28	2	2	2	2	2
56	Moyna	25	2	1	1	1	1
57	Humayan Kabir	34	1	2	2	2	2
58	Rina Akter	24	2	2	2	2	2
59	Amir Hossin	42	1	2	2	2	2
60	Laboni	11	2	1	2	2	2
61	Arafat	8	1	2	2	2	2
62	Abdul Hasem	70	1	2	2	2	2
63	Safia	60	2	2	2	2	2
64	Sufia	36	2	9	9	9	2
65	Shafin	9	1	1	9	9	2
66	Mohiuddin	60	1	2	2	2	2
67	Asia	49	2	1	1	1	1
68	Fatema	21	2	2	2	2	2
69	Fahim	5	1	2	2	2	2
70	Resala	11	2	2	2	2	2
71	Uzzal Khan	31	1	2	2	2	2
72	Nargis Akter	25	2	1	1	1	1
73	Ebrahim	9	1	2	2	2	2
74	Aklima	4	2	2	2	2	2
75	Rjib Khan	29	1	2	2	2	2
76	Shema	25	2	2	2	2	2
77	Shehab	3.5	1	2	2	2	2
78	Slayman	2	1	2	2	2	2
79	Anower	36	1	2	2	2	2
80	Bilkis Aktre	30	2	2	2	2	2
81	Othoy	8	2	1	2	2	2
82	Aksha	1	1	1	2	2	2
83	Ruhul Amin	45	1	2	2	2	2
84	Hena	30	2	2	2	2	2
85	Amir Hamza	13	1	1	2	2	2
86	Ismail Khan	65	1	2	2	2	2
87	Momena	55	2	2	2	2	2
88	Monir	38	1	2	2	2	2
89	Lepi	27	2	2	2	2	2
90	Ratul	8	1	1	2	2	2
91	Sinha	6	2	1	2	2	2
92	Shakhi	28	2	2	2	2	2
93	Shajid	7	1	2	2	2	2
94	Rowsonara	45	2	1	2	2	2
95	Rashed Khan	25	1	2	2	2	2
96	Mohammed Khan	12	1	1	2	2	2
97	Suborna	18	2	2	2	2	2
98	Jahir Uddin	80	1	2	2	2	2
99	Nurjahan	65	2	2	2	2	2
100	Farun Hossin	43	1	1	1	1	1
101	Jumur Aakter	27	2	1	1	2	2
102	Farjana	3	2	1	1	1	1
103	Rabbi	18	1	2	2	2	2
104	Rakhi	25	1	2	2	2	2
105	Nurul Islam Khan	45	1	2	2	2	2
106	Thamina	35	2	2	2	2	2
107	Tarinul	14	1	1	1	1	1
108	Sahat Khan	11	1	2	2	2	2
109	Nusrat Jahan	3.66667	2	1	1	1	1
110	Liakot Ali Khan	60	1	2	2	2	2
111	Parul Akter	55	2	1	1	1	1
112	Peas Khan	12	1	2	2	2	2
113	Abdul Malek	60	1	1	1	1	1
114	Rbi Akter	50	2	2	2	2	2
115	Monnaf Khan	28	1	9	9	9	9
116	Dipa	26	2	1	1	2	1
117	Adip Khan	5	1	1	1	1	1
118	Maya Akter	30	2	2	2	2	2
119	Nayem Khan	11	1	2	2	2	2
120	Karima	9	2	1	1	1	1
121	Jarna	26	2	2	2	2	2
122	shakira	0.75	2	2	2	2	2
123	Farhad Khan	46	1	1	2	2	2
124	Sharmin	32	2	1	2	2	2
125	Jamil	14	1	1	2	2	2
126	Jahidul Islam	0.0219178	1	2	2	2	2
127	Humayra	3.5	2	1	2	2	2
128	Rina Akter	48	2	2	2	2	2
129	Rayamoni	21	2	2	2	2	2
130	Dina	1	2	2	2	2	2
131	Alamgir	28	1	2	2	2	2
132	Eti	20	2	2	2	2	2
133	Etash	2	1	2	2	2	2
134	Alxa	55	2	2	2	2	2
135	Rowsena	50	2	2	2	2	2
136	Khkon Khan	30	1	2	2	2	2
137	Rhima	22	2	2	2	2	2
138	Halima	4.5	2	2	2	2	2
139	Habiba	0.833333	2	2	2	2	2
140	Sufia	52	2	2	2	2	2
141	Abdul Salam	50	1	1	1	1	1
142	Akhi	40	2	2	2	2	2
143	Kawser	19	1	2	2	2	2
144	Emon	9	1	2	2	2	2
145	Fajol Molla	48	1	2	2	2	2
146	Jahanara	35	2	1	1	1	1
147	Joni	21	1	2	2	2	2
148	Latif Molla	38	1	2	2	2	2
149	Halima	30	2	1	1	1	1
150	Samrat	10	1	2	2	2	2
151	Lata	9	2	2	2	2	2
152	Sumi	7	2	2	2	2	2
153	Surob	3	1	2	2	2	2
154	Katvan	80	2	2	2	2	2
155	Runa	40	1	1	1	1	1
156	Faysal	15	2	2	2	2	2
157	Azahar Bapari	50	1	2	2	2	2
158	Maksuda	48	2	2	2	2	2
159	Asif	9	1	2	2	2	2
160	Shema	18	2	1	1	1	1
161	Tayba	0.166667	2	2	2	2	2
162	Tamanna	18	2	2	2	2	2
163	Tamim	0.25	1	2	2	2	2
164	Karima	17	2	1	1	1	1
165	Salaha	75	2	2	2	2	2
166	Happy	20	2	1	1	1	1
167	Parul Akter	20	2	1	1	1	1
168	Syeam	1	1	2	2	2	2
169	Abul Hossin	45	1	2	2	2	2
170	Moyna	35	2	1	1	1	1
171	Asa	15	2	1	2	2	2
172	Nisa	9	2	2	2	2	2
173	Amzad	40	1	1	1	1	1
174	Chana	37	2	2	2	2	2
175	Amran	15	1	2	2	2	2
176	Sowkat Ali	55	1	2	2	2	2
177	Shirin	40	2	1	1	1	1
178	Rakhi	23	1	2	2	2	2
179	Sajol	18	1	2	2	2	2
180	Mowsumi	14	2	2	2	2	2
181	Hukum ali	60	1	2	2	2	2
182	Anowra	50	2	2	2	2	2
183	Jyasmin	18	2	2	2	2	2
184	Sanwar	10	1	2	2	2	2
185	Bacho Oddin	65	1	2	2	2	2
186	Shana	53	2	2	2	2	2
187	Sabuj	24	1	1	2	2	2
188	Sumon	21	1	1	2	2	2
189	Jafor Miah	40	1	1	2	2	2
190	Soheli	29	2	1	2	2	2
191	Sadika	10	2	1	2	2	2
192	Sayem	8	1	2	2	2	2
193	Md.Faruq	36	1	2	2	2	2
194	Khadiza	30	2	2	2	2	2
195	Uzzal Khan	16	1	2	2	2	2
196	Sajib	10	2	2	2	2	2
197	Oyhed Ali	49	1	2	2	2	2
198	Neha	30	2	1	2	2	2
199	Nashir	14	1	2	2	2	2
200	Rasel	8	1	2	2	2	2
201	Motijan	80	2	2	2	2	2
202	Shek Abser	52	1	2	2	2	2
203	Jahanara	40	2	1	1	1	1
204	Jahangir	16	1	2	2	2	2
205	Alamgir	12	1	2	2	2	2
206	Jabeda	18	2	2	2	2	2
207	Sonamuddin	55	1	2	2	2	2
208	Aklima	40	2	1	1	2	1
209	Kakoli	11	2	1	1	2	1
210	Jayton	75	2	2	2	2	2
211	Adalot	48	1	2	2	2	2
212	Aklima	35	2	1	2	2	2
213	Akhi	10	2	2	2	2	2
214	Sopna	7	2	2	2	2	2
215	Mim	1.5	2	2	2	2	2
216	Abdur Razzak	7	1	1	1	2	1
217	Angguri	55	2	2	2	2	2
218	Ripon	24	1	1	1	1	1
219	Delowar	22	1	2	2	2	2
220	Jasim	35	1	2	2	2	2
221	Doli	29	2	1	1	1	1
222	Rimony	5	2	2	2	2	2
223	Riysul	2	1	2	2	2	2
224	Muslam Khan	60	1	2	2	2	2
225	Jomela	50	2	2	2	2	2
226	Labu	9	2	2	2	2	2
227	Rashid Khan	45	1	1	2	2	2
228	Jahnara	34	2	1	1	1	1
229	Jakaria	11	1	2	2	2	2
230	Rimi Akhter	8	2	2	2	2	2
231	Al-Amin	18	1	2	2	2	2
232	Kayrun	80	2	2	2	2	2
233	Rustum khan	85	1	1	2	2	2
234	Aklimon	45	2	2	2	2	2
235	Md.Osik	30	1	2	2	2	2
236	Rina Akter	26	2	2	2	2	2
237	Othay	6	2	2	2	2	2
238	Tajel Khan	58	1	1	1	1	1
239	Onjona	44	2	1	1	1	1
240	Ridoy	16	1	1	2	2	2
241	Tarin	12	2	1	2	2	2
242	Jarin	10	2	1	1	1	1
243	Siddikur Rahman	60	50	2	1	1	1
244	Rawsona	50	2	1	1	1	1
245	Rojina	27	2	1	2	2	2
246	Disha	7	2	1	2	1	2
247	Rabbi	25	1	2	2	2	2
248	Yasmin	43	2	1	1	1	1
249	Mobarak	20	1	1	1	1	1
250	Danes	80	1	1	2	2	2
251	Rabiya	70	2	1	1	1	1
252	Hosneara	35	2	1	1	1	1
253	Afroza	14	2	1	1	1	1
254	Irin	7	2	1	1	1	1
255	Lipi	21	2	1	2	2	2
256	Lisha	4	2	2	2	2	2
257	Kohinur	38	2	2	2	2	2
258	Aysha	20	2	2	2	2	2
259	Al-amin	0.0833333	1	2	2	2	2
260	Hanif	15	1	2	2	2	2
261	Kadiza	10	2	1	1	1	1
262	Shahid Sikder	37	1	2	2	2	2
263	Minu	33	2	2	2	2	2
264	Rabiul	11	1	2	2	2	2
265	Suraya	6	2	1	2	2	2
266	Samid Sikder	65	1	1	2	2	2
267	Alekjan	55	2	2	2	2	2
268	Tania	20	2	2	2	2	2
269	Harej Molla	50	1	1	1	1	1
270	Hasina	45	2	1	1	1	1
271	Dipu	20	1	2	2	2	2
272	Tipu	18	1	2	2	2	2
273	Ratri	9	2	1	2	2	2
274	Shahi Nur	38	2	1	1	1	1
275	Shahin	18	1	2	2	2	2
276	Sujon	16	1	1	2	2	2
277	Sayful	10	1	1	2	2	2
278	Saydul	7	1	1	2	2	2
279	Kowser	23	1	1	1	1	1
280	Happy Akter	26	2	1	1	1	1
281	Nawsat	9	1	1	2	1	2
282	Hasan	1.5	1	1	2	2	2
283	Katban	60	2	1	1	1	1
284	Md.Sohrab Molla	48	1	1	2	2	2
285	Laila	37	2	2	2	2	2
286	Surma	12	2	2	2	2	2
287	Tayeb	4	1	2	2	2	2
288	Nurul Haq	51	1	2	2	2	2
289	Shafali	46	2	1	1	1	1
290	Shahin	18	1	2	2	2	2
291	Tuhin	11	1	2	2	2	2
292	Nipa	20	2	2	2	2	2
293	Ishaq	45	1	2	2	2	2
294	Nilufa	35	2	2	2	2	2
295	Rajib	22	1	2	2	2	2
296	Nasrin	18	2	2	2	2	2
297	Sumaya	14	2	2	2	2	2
298	Samina	12	2	2	2	2	2
299	Keyamuddin	80	1	2	2	2	2
300	Jahura	70	2	2	2	2	2
301	Lipi	24	2	2	2	2	2
302	Arafat	0.0833333	1	2	2	2	2
303	Hafsa	2.41667	2	2	2	2	2
304	Shaheda	48	2	1	1	1	1
305	Miraj	25	1	1	2	2	2
306	Rokchana	18	2	2	2	2	2
307	Shapon	33	1	2	2	2	2
308	Nazma	25	2	1	2	2	2
309	Joy	7	1	2	2	2	2
310	Jihad	1.5	1	2	2	2	2
311	Mongol Bapari	49	1	2	2	2	2
312	Kamola	40	2	2	2	2	2
313	Farid	22	2	2	2	2	2
314	Shahed	19	1	2	2	2	2
315	Nipa	16	2	2	2	2	2
316	Monu Babari	65	1	2	2	2	2
317	Maleka	55	2	2	2	2	2
318	Rasel	17	1	2	2	2	2
319	Monowara	30	2	1	1	1	1
320	Sthey	13	2	2	2	2	2
321	Suruj	9	1	1	2	2	2
322	Sumaya	6	2	1	2	1	2
323	Shahidul	45	1	1	1	1	1
324	Khohinur	45	2	1	2	2	2
325	Hasan	25	1	1	2	2	2
326	Emou	19	2	2	2	2	2
327	Ebrahim	7	1	1	2	2	2
328	Munser	53	1	2	2	2	2
329	Jahanara	42	2	2	2	2	2
330	Akter	24	1	2	2	2	2
331	Shamim	18	1	2	2	2	2
332	Jahangir	30	1	2	2	2	2
333	Rita	25	2	2	2	2	2
334	Riday	6	1	2	2	2	2
335	Rimony	4	1	1	2	2	2
336	Emon	2	1	1	2	2	2
337	Abdur Rab	50	1	1	2	2	2
338	Doli Akter	37	2	2	2	2	2
339	Tanvir	15	1	2	2	2	2
340	Junayed	7	1	2	2	2	2
341	Jalal khan	6.41667	1	2	2	2	2
342	Shafali	50	2	1	1	1	1
343	Popi	30	2	2	2	2	2
344	Hanaif Kahn	30	1	2	2	2	2
345	Nazma	20	2	2	2	2	2
346	Mim	0.0833333	2	2	2	2	2
347	Jalal Khan	65	1	2	2	2	2
348	Halim Sikder	65	1	2	2	2	2
349	Katbanu	50	2	2	2	2	2
350	Rasel	19	1	1	1	2	1
351	Hasina	30	2	2	2	2	2
352	Halima	13	2	1	2	2	2
353	Hasan	5	1	1	2	2	2
354	Kursed	70	1	1	1	2	1
355	Feroza	60	2	1	2	1	2
356	Manik	23	1	2	2	2	2
357	Salam	50	1	2	2	2	2
358	Monju Begum	40	2	1	1	1	1
359	Monir	18	1	2	2	2	2
360	Layes	14	1	2	2	2	2
361	Salman	6	1	2	2	2	2
362	Aynal Member	58	1	2	2	2	2
363	Sufia	48	2	1	2	2	2
364	Alamgir	28	1	2	2	2	2
365	Masuma	23	2	1	1	1	1
366	Maysa	3	2	2	2	2	2
367	Ali Hossin	25	1	2	2	2	2
368	Rubia	80	2	2	2	2	2
369	Aynal	42	1	1	2	2	2
370	Taslima	29	2	1	1	1	1
371	Tanvir	11	1	1	1	1	1
372	Tamjid	7	1	1	2	1	2
373	Delowara	42	2	1	1	1	1
374	Habib	18	1	2	2	2	2
375	Jahanggir	45	1	1	2	2	2
376	Sufia	37	2	1	1	1	1
377	Suruj	18	1	2	2	2	2
378	Jakir	13	1	1	2	2	2
379	Nasima	28	2	2	2	2	2
380	Putul	9	2	2	2	2	2
381	Pael	7	2	2	2	2	2
382	Lucy Akter	33	2	1	1	1	1
383	Tanika	13	2	1	2	2	2
384	Tamim	4	1	1	2	2	2
385	Mamun	33	1	2	2	2	2
386	Moyna	25	2	2	2	2	2
387	Mirduca	3	2	2	2	2	2
388	Aklima	85	2	2	2	2	2
389	Belal Hossin	50	1	1	2	2	2
390	Shafali	35	2	1	2	2	2
391	Sajib	21	1	2	2	2	2
392	Ontor	8	1	2	2	2	2
393	Alin	14	2	2	2	2	2
394	Hasem Matbor	85	1	2	2	2	2
395	Chandro Vanu	75	1	1	1	1	1
396	Moksed Ali Madbor	68	1	2	2	2	2
397	Jalakha	55	2	2	2	2	2
398	Ruma	18	2	1	1	1	1
399	Rokya	36	2	1	1	2	1
400	Anika	8	2	2	2	2	2
401	Faysal	6	1	1	1	1	1
402	Korshed Alam	65	1	1	1	2	1
403	Suly	55	2	1	1	2	1
404	Asraf Ali	70	1	2	2	2	2
405	Mitu	21	1	2	2	2	2
406	Aiyub Ali	50	1	2	2	2	2
407	Shahina	40	2	1	1	1	1
408	Shajat Hossin	21	1	1	1	1	1
409	Shadek Ali	45	1	2	2	2	2
410	Panu	35	2	2	2	2	2
411	Shela	13	2	2	2	2	2
412	Ridoy	10	1	2	2	2	2
413	Nila	3	2	1	2	2	2
414	Bohran Uddin	40	1	1	1	1	1
415	Rahena	30	2	2	2	2	2
416	Badon	7	2	1	1	1	1
417	Rata	3	2	2	2	2	2
418	Sumon Madvar	27	1	2	2	2	2
419	Tayma	25	2	2	2	2	2
420	Shamia	4	2	2	2	2	2
421	Ripon	25	1	2	2	2	2
422	Maliha	20	2	1	2	1	2
423	Ead Ali	70	1	1	1	1	1
424	Monowara	60	2	2	2	2	2
425	Rahom Ali Madvad	75	1	2	2	2	2
426	Kulsum	60	2	2	2	2	2
427	Mali Akter	18	2	2	2	2	2
428	Mobarok Bapary	65	1	2	2	2	2
429	Rfiza	55	2	1	1	2	1
430	Jamal	36	1	2	2	2	2
431	Suly	27	2	1	1	1	1
432	Sifat	6	1	2	2	2	2
433	Lamia	3	2	2	2	2	2
434	Wahab Bapary	60	1	1	2	2	2
435	Layla	50	2	2	2	2	2
436	Shaina	28	2	2	2	2	2
437	Alfa	8	2	2	2	2	2
438	Siyam	2	1	2	2	2	2
439	Rahman Khan	70	1	2	2	2	2
440	Rabiya	60	2	2	2	2	2
441	Suma	25	2	2	2	2	2
442	Seja	0.333333	2	2	2	2	2
443	Uzzal	30	1	2	2	2	2
444	Asma	25	2	2	2	2	2
445	Tanha	6	2	2	2	2	2
446	Tuhin	3	1	1	2	1	2
447	Shonda	28	2	2	2	2	2
448	Tamim	6	1	1	2	1	2
449	Shanaz Begum	45	2	2	2	2	2
450	Kawser	18	1	2	2	2	2
451	Nargis	35	2	2	2	2	2
452	Afyea	14	2	1	1	1	1
453	Rahat	11	1	2	2	2	2
454	Sara	7	2	1	2	2	2
455	Josna	50	2	2	2	2	2
456	Rozina	27	2	2	2	2	2
457	Fahima	8	2	2	2	2	2
458	Nayon	6	1	1	1	1	1
459	Nazrul	48	1	2	2	2	2
460	Sumi Akter	23	2	2	2	2	2
461	Rabya	45	2	2	2	2	2
462	Mitu	23	2	2	2	2	2
463	Salman	0.333333	1	2	2	2	2
464	Rani Molla	18	1	2	2	2	2
465	Sajib Molla	17	1	2	2	2	2
466	Taju Molla	24	1	2	2	2	2
467	Jihad	36	1	1	1	2	1
468	Konika	28	2	2	2	2	2
469	Jumuna	1.5	2	2	2	2	2
470	Megna	0.333333	2	2	2	2	2
471	Rosnara	35	2	1	1	1	1
472	Suchona	16	2	2	2	2	2
473	Romim	0.916667	1	2	2	2	2
474	Asia	70	2	2	2	2	2
475	Lutfar Rahman	42	1	1	2	2	2
476	Liza Akter	13	2	1	1	1	1
477	Kakon	10	2	2	2	2	2
478	Bidan	6	1	1	2	2	2
479	Imtiza	4	1	1	2	2	2
480	Kobir	22	1	2	2	2	2
481	Jarana	30	2	2	2	2	2
482	Afroza	6	2	2	2	2	2
483	Amzad Khan	50	1	2	2	2	2
484	Jahangir	80	2	1	2	2	2
485	Suly	35	2	1	1	1	1
486	Mitu	16	2	1	1	2	1
487	Akash	12	1	2	2	2	2
488	Maya	7	2	1	1	1	1
489	Maysha	0.333333	2	2	2	2	2
490	Mohammed Hasen Kobiraj	55	1	1	1	1	1
491	Momtaj	45	2	2	2	2	2
492	Helana	18	2	2	2	2	2
493	Mfuz Khan	12	1	2	2	2	2
494	Milin Khan	10	1	1	2	1	2
495	Hima Khan	3	2	2	2	2	2
496	Halem Khan	40	1	1	1	1	1
497	Arzu Akter	30	2	1	2	2	2
498	Sharmin	10	2	2	2	2	2
499	Nusrat	3	2	1	9	1	2
500	Shek Moksed	65	1	1	2	2	2
501	Shamela	48	2	2	2	2	2
502	Masud	27	1	2	2	2	2
503	Liza	19	2	2	2	2	2
504	Shek Sador Ali	62	1	1	1	2	1
505	Anowara	45	2	2	2	2	2
506	Nayem	19	1	2	2	2	2
507	Eity	14	2	1	1	1	1
508	Shek Arshead	60	1	1	1	9	1
509	Ambiya	40	2	2	2	2	2
510	Shagor	24	1	2	2	2	2
511	Rani	22	1	2	2	2	2
512	Riya	15	2	1	2	2	2
513	Runa	35	2	2	2	2	2
514	Rakib	14	1	2	2	2	2
515	Rabbi	2	1	2	2	2	2
516	Yesmin	30	2	1	2	1	2
517	Mithila	13	2	1	2	1	2
518	Tayba	3	2	1	2	1	2
519	Sharmin	28	2	2	2	2	2
520	Arifa	5	2	2	2	2	2
521	Habi Molla	50	1	2	2	2	2
522	Shrina	40	2	1	1	2	1
523	Santu Molla	18	1	2	2	2	2
524	Ringku Molla	16	1	2	2	2	2
525	Runa	22	2	1	1	2	1
526	Hart Nzsa	80	2	2	2	2	2
527	Rashid Molla	48	1	1	2	2	2
528	Alaya	32	2	2	2	2	2
529	Rita	15	2	2	2	2	2
530	Rifat	10	1	1	2	2	2
531	Halima	48	2	2	2	2	2
532	Nasima	30	2	1	1	1	1
533	Nazu	25	2	2	2	2	2
534	Dalya	26	2	1	1	1	1
535	Nanu Molla	52	1	1	2	2	2
536	Farida	35	2	2	2	2	2
537	Farhat	22	1	2	2	2	2
538	Sirajul	16	1	2	2	2	2
539	Shiorna	14	2	2	2	2	2
540	Md. Siddik Molla	50	1	2	2	2	2
541	Halen Khan	40	2	1	2	2	2
542	Razu	26	1	2	2	2	2
543	Resel Molla	23	1	1	1	2	1
544	Rupali	30	2	2	2	2	2
545	Nafisa	10	2	2	2	2	2
546	Suha	7	2	1	1	2	1
547	Abdul Monnaf Molla	75	1	1	2	2	2
548	Nurjahan Begum	60	2	2	2	2	2
549	Faruq Molla	40	1	1	2	2	2
550	Eva Akter	22	2	2	2	2	2
551	Mostofa	5	1	1	2	2	2
552	Arifa Sultana	24	2	1	1	1	1
553	Raja	1.16667	2	2	2	2	2
554	Sufia	48	2	1	2	2	2
555	Nahid	18	1	1	2	2	2
556	Salma	32	2	2	2	2	2
557	Labib	7	1	2	2	2	2
558	Shamiha	1.5	2	2	2	2	2
559	Shanaz	50	2	2	2	2	2
560	Jothi Akter	20	2	2	2	2	2
561	Jidan	0.583333	1	2	2	2	2
562	Dulal Molla	45	1	1	2	2	2
563	Nasrin Akter	34	2	1	1	1	1
564	Yamen	3	1	1	1	1	1
565	Yesuf Molla	38	1	1	2	2	2
566	Lavly	32	2	1	2	2	2
567	Tasfi	5	2	2	2	2	2
568	Abraj[emtiaz]	0.416667	1	1	2	2	2
569	Nazma	18	2	2	2	2	2
570	Jumila	60	2	1	1	1	1
571	Rani	20	1	1	1	2	1
572	Fardus Molla	57	1	1	1	1	1
573	Gini	45	2	1	1	1	1
574	Aysha	16	2	2	2	2	2
575	Rahim Molla	55	1	2	2	2	2
576	Mafuza	45	2	2	2	2	2
577	Luchi Akter	21	2	2	2	2	2
578	Tripty Akter	16	2	2	2	2	2
579	Shamsul Molla	55	1	1	2	2	2
580	Shahena	48	2	1	1	2	1
581	Rajib Molla	20	1	1	1	2	1
582	Pannu Molla	60	1	1	2	2	2
583	Bachiron	50	2	2	2	2	2
584	Jahangir	25	1	2	2	2	2
585	Tamanna	15	2	1	2	2	2
586	Maliedi	12	1	2	2	2	2
587	Sumi	24	2	2	2	2	2
588	Jannat	6	2	2	2	2	2
589	Abdur Rawaf	35	1	1	2	2	2
590	Halima	22	2	2	2	2	2
591	Israt Jahan	3	2	1	2	1	2
592	Tanvir	0.583333	1	1	2	2	2
593	Rita	24	2	2	2	2	2
594	Arzina	32	2	2	2	2	2
595	Arafat	12	1	2	2	2	2
596	Afridi	5	1	2	2	2	2
597	Masrafi	3	1	2	2	2	2
598	Arifur Rahan	30	1	2	2	2	2
599	Hasina	25	2	2	2	2	2
600	Tuluna	1.5	2	2	2	2	2
601	Khadiza	60	2	2	2	2	2
602	Nasir Uddin	40	1	2	2	2	2
603	Rupa	35	2	2	2	2	2
604	Shawon	20	1	2	2	2	2
605	Nabil	9	2	2	2	2	2
606	Salauddin Gazi	45	1	2	2	2	2
607	Hosna Ara	35	2	1	1	1	1
608	Saydul	12	1	2	2	2	2
609	Jannatul	12	1	2	2	2	2
610	Janab Ali	75	1	2	2	2	2
611	Rahima	65	2	2	2	2	2
612	Halal Khan	40	1	1	2	2	2
613	Ranu	28	2	1	1	1	1
614	Halena	14	2	2	2	2	2
615	Ratul	8	1	2	2	2	2
616	Salam Khan	42	1	2	2	2	2
617	Lucky	35	2	2	2	2	2
618	Monir	18	1	2	2	2	2
619	Mirdul	7	1	2	2	2	2
620	Sungram	38	1	1	1	2	1
621	Parvin	28	2	2	2	2	2
622	pervez	7	1	1	2	2	2
623	Jalal khan	55	1	2	2	2	2
624	Rina Begum	42	2	2	2	2	2
625	Jakir	17	1	2	2	2	2
626	Alauddin	65	1	2	2	2	2
627	Aysha	56	2	1	2	2	2
628	Sonya	22	2	1	2	2	2
629	Tayba	11	2	2	2	2	2
630	Ramjan Khan	50	1	1	1	2	1
631	Julakha	36	2	1	2	2	2
632	Shakwat	19	1	2	2	2	2
633	Shakib Khan	13	1	1	2	2	2
634	Mizan	44	1	2	2	2	2
635	Rasheda	27	2	2	2	2	2
636	Rabbi	12	1	1	2	2	2
637	Manna Khan	70	1	2	2	2	2
638	Jahura	60	2	2	2	2	2
639	Saiful	28	1	2	2	2	2
640	Milon Khan	40	1	2	2	2	2
641	Shema	30	2	2	2	2	2
642	Mim	11	2	2	2	2	2
643	Shihab	4	1	2	2	2	2
644	Rafiq Uddin	55	1	2	2	2	2
645	Rahima	44	2	2	2	2	2
646	Faisal	30	1	2	2	2	2
647	Erfat	19	2	2	2	2	2
648	Evana	3	2	2	2	2	2
649	Fahat	25	1	2	2	2	2
650	Jalal khan	70	1	1	2	2	2
651	Anowara	55	2	1	1	1	1
652	Khadiza	23	2	2	2	2	2
653	Tasrin	2.5	2	2	2	2	2
654	Kawser	23	1	2	2	2	2
655	Nasir Uddin	55	1	2	2	2	2
656	Roksana	45	2	1		1	1
657	Rubel	27	1	2	2	2	2
658	Lalon	28	1	1	1	2	1
659	Khaleda	20	2	2	2	2	2
660	Thamina	2.5	2	2	2	2	2
661	Halim	40	1	2	2	2	2
662	Afroza	25	2	2	2	2	2
663	Alvi	5	1	2	2	2	2
664	Ratna	24	2	2	2	2	2
665	Ratul	4	1	2	2	2	2
666	Roksana	27	2	2	2	2	2
667	Morzina	60	2	2	2	2	2
668	Sheriya	70	2	2	2	2	2
669	Jahangir Alam	55	1	2	2	2	2
670	Salma	35	2	1	1	1	1
671	Selana	15	2	2	2	2	2
672	Suheli Sultana	15	2	2	2	2	2
673	Moajjem	40	1	2	2	2	2
674	Farjana	30	2	2	2	2	2
675	Jabeda Khatun	75	2	2	2	2	2
676	Mojibur Rahman	38	1	2	2	2	2
677	Rokya Akter	30	2	2	2	2	2
678	Evon	14	1	1	2	2	2
679	Eva	4	2	1	2	1	2
680	Tahera	75	2	2	2	2	2
681	Mannan	37	1	2	2	2	2
682	Parvin	24	2	1	1	1	1
683	Maya	9	2	2	2	2	2
684	Hasem	65	1	2	2	2	2
685	Hamida	55	2	1	1	1	1
686	Faruq	30	1	1	1	1	1
687	Ambya	28	2	1	1	1	1
688	Al-Fahat	4	1	1	2	1	2
689	Sumaya	8	2	1	1	1	1
690	Maruf	8	1	1	2	1	2
691	Motalleb Sikder	60	1	2	2	2	2
692	Fatema	55	2	1	1	1	1
693	Faruq Sikded	25	1	2	2	2	2
694	Jinnat Sikder	45	1	2	2	2	2
695	Shanaj	40	2	1	1	1	1
696	Juaer Ahmed	18	1	2	2	2	2
697	Khadeza	11	2	2	2	2	2
698	Jubida	9	2	1	2	1	2
699	Ful Banu	75	2	2	2	2	2
700	Halena Khan	50	2	1	1	1	1
701	Lima Akter	18	2	2	2	2	2
702	Nasema	37	2	1	1	2	1
703	Sakil	14	1	2	2	2	2
704	Tamim	4	1	1	1	2	1
705	Arzu Vueya	35	1	1	2	2	2
706	Sumi Akter	28	2	2	2	2	2
707	Emon	7	1	1	2	2	2
708	Ezaz	6	1	1	2	2	2
709	Eshan	5	1	1	2	2	2
710	Gadu Vueya	80	1	1	2	2	2
711	Monw Ara	65	2	2	2	2	2
712	Fajor Ali	45	1	2	2	2	2
713	Fahima	35	2	2	2	2	2
714	Ety	17	2	2	2	2	2
715	Bithy	13	2	1	2	1	2
716	Tajel	31	1	1	1	1	1
717	Ambya	25	2	2	2	2	2
718	Likhon	1.5	1	2	2	2	2
719	Jarna Akter	42	2	2	2	2	2
720	Faysal	18	1	2	2	2	2
721	Fahim	11	1	2	2	2	2
722	Safuronnesa	70	2	2	2	2	2
723	Mamotaj	35	2	1	1	1	1
724	Rahid	15	1	1	2	1	2
725	Jony	12	1	2	2	2	2
726	Jamila	60	2	1	2	1	2
727	Najimuddin	35	1	2	2	2	2
728	Rahima	24	2	1	2	2	2
729	Najia Akter	5	2	2	2	2	2
730	Salena Akter	50	2	2	2	2	2
731	Nasir Molla	17	1	2	2	2	2
732	Shekha	25	2	2	2	2	2
733	Nirob	1.5	1	2	2	2	2
734	Sumon	26	1	1	2	2	2
735	Sumaya	11	2	2	2	2	2
736	Rabya	80	2	2	2	2	2
737	Salam Bapary	55	1	2	2	2	2
738	Fuly	35	2	2	2	2	2
739	Rubel	32	1	2	2	2	2
740	Shanu	25	2	2	2	2	2
741	Ritu	1	2	2	2	2	2
742	Sohel	25	1	2	2	2	2
743	Nurul Islam	55	1	2	2	2	2
744	Peary Islam	40	2	1	1	1	1
745	Mahidi Islam	14	1	1	2	2	2
746	Rina	35	2	2	2	2	2
747	Samiya	5	2	2	2	2	2
748	Shema	38	2	2	2	2	2
749	Suly Akter	32	2	2	2	2	2
750	Kariba	9	2	2	2	2	2
751	Kajol	6	2	2	2	2	2
752	Shafikul	11	1	2	2	2	2
753	Hajara	75	2	2	2	2	2
754	Jalil	75	1	1	2	2	1
755	Shahera	58	2	1	1	1	1
756	Khahinur	35	2	1	2	2	2
757	Asfi	5	2	2	2	2	2
758	Farid Uddin	46	1	2	2	2	2
759	Nasrin Akter	39	2	2	2	2	2
760	Nafiz Ahamed	16	1	2	2	2	2
761	Faria	7	2	2	2	2	2
762	Gias Uddin	36	1	2	2	2	2
763	Munny	19	2	1	2	2	2
764	Lizan	1	2	2	2	2	2
765	Muhibul Hqu	73	1	2	2	2	2
766	Nazma	65	2	1	1	1	1
767	Ranu Akter	33	2	1	1	1	1
768	Rabin	14	1	1	1	1	1
769	Sizan	7	1	1	1	1	1
770	Tuya	3	2	1	9	1	2
771	Hakim Master	60	1	2	2	2	2
772	Shamima	50	2	2	2	2	2
773	Sultana	28	2	2	2	2	2
774	Jahanara	48	2	1	1	1	1
775	Hiron Sikder	16	1	2	2	2	2
776	Kajol(Shekha)	25	2	1	2	1	2
777	Jihad	7	1	2	2	2	2
778	Jeu	3.5	2	2	2	2	2
779	Suhely	35	2	2	2	2	2
780	Sheydi	12	1	1	2	1	2
781	Aysha	7	2	1	1	1	1
782	Khodeza	70	2	1	1	1	1
783	Siddik Rahman	48	1	1	2	2	2
784	Rahana Akter	37	2	1	1	1	1
785	Jamila	12	1	2	2	2	2
786	Monir	20	1	2	2	2	2
787	Tumpa	7	2	2	2	2	2
788	Sharmin	15	2	1	2	1	2
789	Muslem Molla	68	1	2	2	2	2
790	Aysha Begum	55	2	2	2	2	2
791	Aman Molla	32	1	2	2	2	2
792	Kajol	25	2	2	2	2	2
793	Ezazul	8	1	2	2	2	2
794	Asif	3	1	2	2	2	2
795	Bubli Akter	30	2	2	2	2	2
796	Imratul	12	1	2	2	2	2
797	Israt	7	2	2	2	2	2
798	Iqbal	24	1	2	2	2	2
799	Abul Kalam	40	1	2	2	2	2
800	Buty	30	2	1	1	1	1
801	Bappy	13	1	2	2	2	2
802	Rabby	11	1	2	2	2	2
803	Kanailal Das	60	1	1	1	2	1
804	Chan chala	48	2	1	1	1	1
805	Riday	16	1	1	1	1	1
806	Masud	32	1	1	1	2	1
807	Salma	28	2	2	2	2	2
808	Salman	9	1	1	1	1	1
809	Mim	8	2	2	2	2	2
810	Babu	0.0833333	1	2	2	2	2
811	A.B.M.Razzak	48	1	1	2	2	2
812	Shajida Akter	35	2	1	1	1	1
813	Mejab Uddin	13	1	2	2	2	2
814	Muaj Hossin	11	1	2	2	2	2
815	Ali Akkas	35	1	2	2	2	2
816	Amena	27	2	1	1	1	1
817	Jannatul	12	2	2	2	2	2
818	Noman	10	1	2	2	2	2
819	Sadman	6	2	2	2	2	2
820	Faeza	4	1	1	2	1	2
821	Fatema	45	2	2	2	2	2
822	Kamal	25	1	1	2	2	2
823	Imran	16	1	1	2	1	2
824	Salina	18	2	2	2	2	2
825	Alauddin Molla	65	1	1	1	2	1
826	Monowara	50	2	2	2	2	2
827	Motin	30	1	2	2	2	2
828	Sonya	22	2	2	2	2	2
829	Hayat Ali Member	60	1	1	1	1	1
830	Mamotaj	50	2	1	1	1	1
831	Riday	16	1	1	1	1	1
832	Mokbul	40	1	2	2	2	2
833	Monow Ara	24	2	1	1	1	1
834	Sajol	13	1	2	2	2	2
835	Alauddin	40	1	1	1	2	1
836	Nasima	19	2	1	1	1	1
837	Jahid	8	1	1	1	1	1
838	Peaya	6	2	1	1	1	1
839	Rubel	3	1	2	2	2	2
840	Farida	40	2	2	2	2	2
841	Masura	75	2	2	2	2	2
842	Farid	17	1	1	2	2	2
843	Abdul Mojid	70	1	2	2	2	2
844	Mollika	36	2	1	1	1	1
845	Mahbub	17	1	1	1	1	1
846	Mahidi	6	1	2	2	2	2
847	Nuru	50	1	1	2	2	2
848	Mofaza	18	1	1	2	2	2
849	Rokaya	56	2	1	1	2	1
850	Bacchu Mia	92	1	1	1	2	1
851	Lyla Begum	82	2	1	1	2	1
852	Samsul Haq	50	1	1	1	1	1
853	Jahura	35	2	1	1	1	1
854	Monnaf	20	1	2	2	2	2
855	Jahidul	12	1	1	1	1	1
856	Jakaria	10	1	1	1	1	1
857	Shahinur	2	2	2	2	2	2
858	Nazma Sultana	46	2	1	1	1	1
859	Nazmul Hasan	21	1	1	1	2	1
860	Syda Akter	15	2	2	2	2	2
861	Faruq Molla	38	1	2	2	2	2
862	Srity	26	2	2	2	2	2
863	Nustar	8	2	2	2	2	2
864	Riyad	6	1	1	2	1	2
865	Abdul Kasem	48	1	2	2	2	2
866	Buty Akter	37	2	2	2	2	2
867	Kamrun Nahar	14	2	1	1	1	1
868	Israt Hahan	10	2	1	1	1	1
869	Safa	3	2	1	1	1	1
870	Rawsona Ara	80	2	2	2	2	2
871	Tipu Molla	45	1	1	1	1	1
872	Shanaz	5	2	1	1	1	1
873	Afsana	5	2	1	1	1	1
874	Abdul Kader	75	1	2	2	2	2
875	Hakim	40	1	2	2	2	2
876	Roksona	30	2	2	2	2	2
877	Rohan	5	1	2	2	2	2
878	Kalam	3	1	2	2	2	2
879	Rahim	50	2	1	2	2	2
880	Halima	20	2	1	2	2	2
881	Liton	25	1	2	2	2	2
882	Julakha	60	2	1	1	1	1
883	Khaleda	35	2	2	2	2	2
884	Ritu	12	2	2	2	2	2
885	Aziz	4	1	2	2	2	2
886	Md.Chan Miah	65	1	1	1	2	1
887	Rasida	30	2	2	2	2	2
888	Mokter	40	1	1	1	1	1
889	Rashed	12	1	1	1	1	1
890	Rahat	7	1	1	1	1	1
891	Rafiqul	60	1	1	1	1	1
892	Hamida	50	2	1	1	1	1
893	Shamim	28	1	1	2	1	2
894	Sajib	22	1	1	1	1	1
895	Tarun	14	1	1	1	1	1
896	Hakim	68	1	1	1	1	1
897	Aklima	52	2	1	1	1	1
898	Halim	2.58333	1	2	2	2	2
899	Habib	24	1	2	2	2	2
900	Rakib	21	1	1	2	2	2
901	Ali Ahamed	60	1	1	1	1	1
902	Khahinur	42	2	1	1	1	1
903	Nahid	18	1	2	2	2	2
904	Anowara	35	2	2	2	2	2
905	Musumi	16	2	2	2	2	2
906	Hasan	14	1	2	2	2	2
907	Sajid	7	1	1	2	2	2
908	Habi	55	1	1	1	2	1
909	Jahanara	45	2	2	2	2	2
910	Lima	18	2	2	2	2	2
911	Ohid	16	1	2	2	2	2
912	Shahid	14	1	2	2	2	2
913	Salma	12	2	2	2	2	2
914	Shekkuti	70	1	2	2	2	2
915	Anowara	60	2	2	2	2	2
916	Shahida Akter	25	2	1	1	1	1
917	Fahim	4	1	2	2	2	2
918	Nipa	26	2	2	2	2	2
919	Nirob	3	1	2	2	2	2
920	Nihat	0.25	1	2	2	2	2
921	Surma	16	2	2	2	2	2
922	Shek Nabi	60	1	1	1	2	1
923	Mohila	48	2	2	2	2	2
924	Shek Lavlu	32	1	2	2	2	2
925	Selina	27	2	2	2	2	2
926	Lisa Akter	7	2	2	2	2	2
927	Riya Nasrin	28	2	1	1	1	1
928	Eysha	6	1	2	2	2	2
929	Odry	1.25	2	2	2	2	2
930	Delwar Hossin	65	1	2	2	2	2
931	Shahan Ara	55	2	2	2	2	2
932	Shadad	35	1	1	1	1	1
933	Alamgir	44	1	2	2	2	2
934	Rubiya	35	2	1	1	1	1
935	Trisha	17	2	2	2	2	2
936	Nijum	5	2	2	2	2	2
937	Oboni	3.5	2	2	2	2	2
938	Tanu Miyh	48	1	1	1	1	1
939	Rebeka	35	2	1	1	1	1
940	Tamal	12	1	1	2	2	2
941	Tuhin	8	1	2	2	2	2
942	Tapu	7	1	1	1	1	2
943	Salim	49	1	1	2	2	2
944	Josna	32	2	1	1	1	1
945	Shela	13	2	2	2	2	2
946	Shawon	11	1	1	2	2	2
947	Sabiha	4	2	2	2	2	2
948	Rabya	80	2	1	2	2	2
949	Fuad Hossin	50	1	2	2	2	2
950	Jahanara	35	2	2	2	2	2
951	Tamim	20	1	2	2	2	2
952	Tina	12	2	2	2	2	2
953	Tanjid	5	1	1	1	2	2
954	Badol Khan	55	1	2	2	2	2
955	Jahnara Begum	45	2	2	2	2	2
956	Rubel	18	1	2	2	2	2
957	Shahida	6	2	2	2	2	2
958	Fayjon Nesa	70	2	2	2	2	2
959	Pannu Molla	42	1	2	2	2	2
960	Thamina	38	2	1	1	1	1
961	Tasmin	13	2	2	2	2	2
962	Yasin	7	1	1	1	1	1
963	Basona	50	2	1	1	1	1
964	Taslima	29	2	2	2	2	2
965	Hasif	11	1	2	2	2	2
966	Marium	6	2	2	2	2
967	Nirob	2	1	2	2	2	2
968	Chan Miha	70	1	2	2	2	2
969	Hasira Begum	60	2	1	1	2	1
970	Khahinur	30	2	2	2	2	2
971	Upoma	9	2	1	1	1	1
972	Abdulla	2	1	1	2	1	2
973	Ali Hossin	58	1	1	2	1	2
974	Morjina	45	2	1	1	1	1
975	Mijanur Rahman	30	1	1	2	2	2
976	Shapla	25	2	1	1	1	1
977	Suvo	6	1	1	1	1	1
978	Sabbir	4	1	1	1	1	1
979	Jalal Uddin	50	1	1	2	2	2
980	Rokaya	40	2	1	1	1	1
981	Liza	28	2	2	2	2	2
982	Marium	0.166667	2	2	2	2	2
983	Samiul Alim	5	1	1	2	2	2
984	Shalom	70	1	1	2	2	2
985	Serotaj	55	2	1	2	2	2
986	Runa	30	2	2	2	2	2
987	Shamiya	6	2	2	2	2	2
988	Shadia	2	2	2	2	2	2
989	Josna	25	2	2	2	2	2
990	Juel	30	1	2	2	2	2
991	Shamsun Nahar	23	2	2	2	2	2
992	Salauddin Gazi	27	1	2	2	2	2
993	Tania	18	2	1	1	1	1
994	Shihan	0.0833333	1	2	2	2	2
995	Mohammed Ali	23	1	1	2	2	2
996	Labonno	16	2	1	2	2	2
997	Saraboni	12	2	1	2	1	2
998	Kulsum	45	2	1	1	1	1
999	Shektajel	55	1	1	1	1	1
1000	Mamotaj	45	2	1	1	1	1
1001	Lipy	32	2	1	1	1	1
1002	Hasan	10	1	2	2	2	2
1003	Ontor	6	1	2	2	2	2
1004	Ontora	2	2	2	2	2	2
1005	Jbeda	65	2	1	1	1	1
1006	Asma	35	2	1	1	1	1
1007	Asha	14	2	1	1	1	1
1008	Ashik	11	1	1	1	1	1
1009	Asif	7	1	1	2	2	2
1010	Shorab	45	1	2	2	2	2
1011	Asma Akter	40	2	1	1	1	1
1012	Mim	12	2	2	2	2	2
1013	Peya	9	2	2	2	2	2
1014	Shintha	5	2	2	2	2	2
1015	Farat Hossin	40	1	2	2	2	2
1016	Shipely	35	2	1	1	1	1
1017	Fahim	8	2	2	2	2	2
1018	Tuhin	8	1	2	2	2	2
1019	Mohin	2.5	1	2	2	2	2
1020	Shamila	70	2	1	1	1	1
1021	Moyna	42	2	1	1	1	1
1022	Bithi	14	2	2	2	2	2
1023	Tithi	9	2	1	2	1	2
1024	Shihab	3	1	2	2	2	2
1025	Rojina	33	2	2	2	2	2
1026	Sumaya	14	2	2	2	2	2
1027	Radon	8	1	1	1	1	1
1028	Laysa	23	2	1	1	1	1
1029	Noman	2	1	1	1	1	1
1030	Sayma	20	2	2	2	2	2
1031	Jinnat Ali	62	1	1	1	1	1
1032	Feroza	55	2	1	1	1	1
1033	Fahid	17	1	2	2	2	2
1034	Ahad	11	1	1	2	2	2
1035	Ruma	22	2	2	2	2	2
1036	Nayem	0.166667	1	2	2	2	2
1037	Masud	28	1	2	2	2	2
1038	Asma	22	2	2	2	2	2
1039	Samir	0.333333	1	2	2	2	2
1040	Jarina	60	2	2	2	2	2
1041	Nazma	28	2	1	1	1	1
1042	Nafis	10	1	2	2	2	2
1043	Mobin	7	1	2	2	2	2
1044	Sufiya	25	2	1	1	1	1
1045	Sukot	4	1	2	2	2	2
1046	Tayba	0.75	2	2	2	2	2
1047	Rahman	65	1	2	2	2	2
1048	Rabya	22	2	1	1	1	1
1049	Raysul	3	1	1	2	1	2
1050	Appel	55	1	2	2	2	2
1051	Nazmz	40	2	2	2	2	2
1052	Shagor	17	1	2	2	2	2
1053	Misu	23	2	1	2	1	2
1054	Emiy	4	2	2	2	2	2
1055	Shajuddin Akber	75	1	2	2	2	2
1056	Shamiron	60	2	1	2	2	2
1057	Sajib	17	1	2	2	2	2
1058	Tara Bapary	65	1	1	1	2	1
1059	Kamola	50	2	1	2	2	2
1060	Sonya	20	2	1	1	1	1
1061	Tanvir	2.5	1	1	2	1	2
1062	Farida	30	2	1	1	1	1
1063	Laboni	14	2	1	2	1	2
1064	Fahad	7	1	1	2	2	2
1065	Shek Monor Uddin	85	1	1	2	2	2
1066	Mabeya	65	2	1	1	1	1
1067	Nargis	31	2	1	1	1	1
1068	Mohona	5	2	1	2	1	2
1069	Nahidul	9	1	2	2	2	2
1070	Imran	31	1	1	1	1	1
1071	Jothi Akter	19	2	2	2	2	2
1072	Nazma	35	2	1	1	1	1
1073	Nayma	11	2	2	2	2	2
1074	Tuhid	0.666667	1	2	2	2	2
1075	Shajida	65	2	1	1	1	1
1076	Anisur Rahan	45	1	1	1	1	1
1077	Rokya	35	2	1	1	1	1
1078	Asma	14	2	1	1	1	1
1079	Rahyn	11	1	2	2	2	2
1080	Sohan	5	1	2	2	2	2
1081	Afroza	27	2	2	2	2	2
1082	Tamim	6	1	1	2	2	2
1083	Tayba	0.416667	2	2	2	2	2
1084	Khonjun Pottordar	80	1	2	2	2	2
1085	Robeya	65	2	1	1	2	1
1086	Shohid Pottorder	38	1	1	1	2	1
1087	Runa	25	2	2	2	2	2
1088	Monja	28	1	2	2	2	2
1089	Rebeka	20	2	1	1	2	1
1090	Sahib	7	1	2	2	2	2
1091	Mohammed Ali	9	1	1	1	2	1
1092	Nuru Molla	60	1	2	2	2	2
1093	Rahima	45	2	1	1	1	1
1094	Jaher Uddin Molla	75	1	2	2	2	2
1095	Jaybun Nessa	60	2	2	2	2	2
1096	Tajul Islam	30	1	2	2	2	2
1097	Sorna	22		2	2	2	2
1098	Maksu	28	2	2	2	2	2
1099	Sara	9	2	2	2	2	2
1100	Sayma	2	2	2	2	2	2
1101	Abed Ali	70	1	2	2	2	2
1102	Banu	55	2	1	1	2	1
1103	Selina	18	1	1	1	1	1
1104	Bahar Jan	90	2	1	1	2	1
1105	Abdul Mazid Khan	60	1	1	1	1	1
1106	Mrs.Begum	50	2	1	1	1	1
1107	Luna	14	2	2	2	2	2
1108	Fozlur Rahman	40	1	1	1	1	1
1109	Champa	37	2	1	1	1	1
1110	Shaif	11	1	1	1	1	1
1111	Siyam	10	1	1	1	1	1
1112	Abdul Salam	50	1	1	1	1	1
1113	Hasena	45	2	1	1	1	1
1114	Hasan	30	1	1	1	1	1
1115	Lipi	20	2	1	1	2	1
1116	Shahin	15	1	2	2	2	2
1117	Joly	20	2	1	1	1	1
1118	Almas	38	1	2	2	2	2
1119	Nasima	30	2	1	1	1	1
1120	Nayon	14	1	1	1	1	1
1121	Asa	4	2	1	1	1	1
1122	Nahid	4	1	1	1	1	1
1123	Momena	25	2	1	1	1	1
1124	Abdul Khalek	65	1	2	2	2	2
1125	Hosne Ara	55	2	2	2	2	2
1126	Abdul Karim	45	1	2	2	2	2
1127	Asma Akter	35	2	1	1	1	1
1128	Milon	20	1	2	2	2	2
1129	Konika	14	2	2	2	2	2
1130	Sumaya	9	2	2	2	2	2
1131	Abdur Rahim	42	1	2	2	2	2
1132	Shahida	30	2	2	2	2	2
1133	Shanto	12	1	2	2	2	2
1134	Sami	7	1	2	2	2	2
1135	Md Jalal	60	1	1	1	1	1
1136	Hena Begum	40	2	1	1	1	1
1137	Helal	30	1	1	1	2	1
1138	Rubi	25	2	1	1	2	1
1139	Khairun Nessa	23	2	1	1	2	1
1140	Shihab	0.75	1	1	1	1	1
1141	Pannu Miah	30	1	1	1	2	1
1142	Salma	28	2	2	2	2	2
1143	Papiya	10	2	2	2	2	2
1144	Piya	0.00842697	2	2	2	2	2
1145	Hannan Rlha	30	2	2	2	2	2
1146	Hema	10	2	2	2	2	2
1147	Tasmin	4	2	2	2	2	2
1148	Sahrab Mia	60	1	1	1	2	1
1149	Khorshed	17	1	1	1	2	1
1150	Symoly	25	2	1	1	1	1
1151	Shishb	4	1	1	1	2	1
1152	Hiron	40	1	1	1	1	1
1153	Shilpy	30	2	1	1	1	1
1154	Happy	16	2	1	1	1	1
1155	Poppy	8	2	1	1	1	1
1156	Aysha	70	2	1	1	1	1
1157	Nur Islam	27	1	1	1	1	1
1158	Jeba	20	2	1	1	1	1
1159	Saleha	65	2	2	2	2	2
1160	Hemol	45	2	2	2	2	2
1161	Manik	25	1	2	2	2	2
1162	Korom Ali	55	1	2	2	2	2
1163	Rezea Begum	60	2	2	2	2	2
1164	Shila	30		2	2	2	2
1165	Robi	18	1	2	2	2	2
1166	Kawsar	9	1	1	1	1	1
1167	Kamal Hosen	35	1	2	2	2	2
1168	Soniya	25	2	2	2	2	2
1169	Sayam	6	1	2	2	2	2
1170	Masud	40	1	2	2	2	2
1171	Nargis	30	2	2	2	2	2
1172	Nazmul	9	1	1	1	1	1
1173	Nahid	12	2	2	2	2	2
1174	Lutfun Nesa	65	2	1	1	2	1
1175	Champa	35	2	1	1	2	1
1176	Seta Akter	22	2	1	1	2	1
1177	Nayem	8	1	2	2	2	2
1178	Aaolad Hossen	40	1	2	2	2	2
1179	Ayrin	30	2	2	2	2	2
1180	Asha	14	2	1	1	1	1
1181	Ali Akbor	10	1	1	1	1	1
1182	Shekh Azahar	50	1	1	1	1	1
1183	Nazma	40	2	1	1	1	1
1184	Razu	15	1	2	2	2	2
1185	Soma	16	2	2	2	2	2
1186	Shekh Sahjahan	30	1	1	1	1	1
1187	Farzana	20	2	1	1	1	1
1188	Rattri	1	2	2	2	2	2
1189	Maleka	70	2	1	1	2	1
1190	Julekha	65	2	1	1	1	1
1191	Kamal	38	1	1	1	1	1
1192	Shelu	25	2	1	1	1	1
1193	Shontu	3	1	1	1	1	1
1194	Shila	5	2	1	1	1	1
1195	Rakib	7	1	1	1	1	1
1196	Shakh Jalil	40	2	1	1	1	1
1197	Momataz	37	2	1	1	1	1
1198	Julia	7	2	1	1	1	1
1199	Juthi	5	2	1	1	1	1
1200	Bithi	2.5	2	1	1	1	1
1201	Khodeja	50	2	1	1	1	1
1202	Ali Bepari	30	1	2	2	2	2
1203	Sahinoor	20	2	1	1	1	1
1204	Jomela	70	2	2	2	2	2
1205	Nazma	22	2	1	1	2	1
1206	Sheikh Nasir	35	1	2	2	2	2
1207	Shimu	2.5	2	1	1	1	1
1208	Asha	8	2	1	2	1	2
1209	Akash	4	1	1	2	1	2
1210	Reba	65	2	1	2	1	2
1211	Morium	15	2	2	2	2	2
1212	Samortho Banu	65	2	1	1	2	1
1213	Sasmi	25	2	2	1	1	2
1214	Arif	20	1	1	1	2	1
1215	Sohan	2.5	1	1	1	1	1
1216	Sona Miya	40	1	1	1	1	1
1217	Selina	22	2	2	2	2	2
1218	Gonjor Bepari	70	1	1	1	1	1
1219	Nurjahan	60	2	1	1	1	1
1220	Fahad	3	1	1	1	1	1
1221	Yusuf	26	1	1	1	1	1
1222	Shukh Hatem	70	1	1	1	2	1
1223	Shukh Mintu	30	1	1	1	2	1
1224	Misu	27	2	1	1	1	1
1225	Sakib	10	1	1	1	2	1
1226	Samiya	3	2	2	2	2	2
1227	Islona Chokder	45	1	1	1	2	1
1228	Roshena	40	2	1	1	1	1
1229	Razib	12	1	1	1	2	1
1230	Joynal	35	1	1	1	2	1
1231	Monowara	30	2	1	1	1	1
1232	Manik	5	1	1	1	1	1
1233	Anjona	35	2	1	1	1	1
1234	Amit	15	1	1	1	1	1
1235	Priuanka	12	2	1	1	1	1
1236	Horidas Biswas	51	1	2	2	2	2
1237	Tuli Rani	45	2	1	1	1	1
1238	Archana Rani	24	2	1	1	1	1
1239	Tapash	18	1	2	2	2	2
1240	Puja	2	2	2	2	2	2
1241	Elachi	35	2	1	1	1	1
1242	Lota	15	2	1	1	1	1
1243	Razu	12	1	1	1	1	1
1244	Polash Sqhq	25	1	1	1	1	1
1245	Sabittri	20	2	1	1	1	1
1246	Payel	7	2	1	1	1	1
1247	Deb	2	1	1	1	1	1
1248	Maloti	45	2	1	1	2	1
1249	Shomsher Basq	50	1	1	1	2	1
1250	Ambi	45	2	2	2	2	2
1251	Delowar	25	1	2	2	2	2
1252	Ruksana	20	2	1	1	2	1
1253	Sima	7	2	1	1	2	1
1254	Osman Howlader	50	1	1	1	1	1
1255	Banu	40	2	1	1	2	1
1256	Panu miya	60	1	2	2	2	2
1257	Sufia	50	2	2	2	2	2
1258	Sahoora	90	2	2	2	2	2
1259	Josim	30	1	2	2	2	2
1260	Sova	25	2	2	2	2	2
1261	Liton	27	1	2	2	2	2
1262	Sathi	20	2	2	2	2	2
1263	Siyam	2.5	1	2	2	2	2
1264	Mojahor	55	1	1	1	1	1
1265	Monowara	50	2	1	1	1	1
1266	Anju	17	2	1	1	1	1
1267	Lyzu	12	2	1	1	1	1
1268	Lima	10	2	1	1	1	1
1269	Shovon	12	1	1	1	1	1
1270	Ibrahim	13	1	1	1	1	1
1271	Yusuf	15	1	1	2	2	2
1272	Ripon	22	1	1	1	2	1
1273	Ripa	18	2	1	1	2	1
1274	Syam	1	1	2	2	2	2
1275	Rashid	34	1	1	2	2	2
1276	Razia	22	2	1	1	1	1
1277	Sifat	5	1	2	2	2	2
1278	Sahara	70	2	2	2	2	2
1279	Halima	25	2	1	1	1	1
1280	Saror	9	1	1	1	1	1
1281	Mofazzal Hosen	37	1	2	2	2	2
1282	Lipi	26	2	1	1	1	1
1283	Mehidi	5	1	1	1	1	1
1284	Firoza	55	2	2	2	2	2
1285	Moniru Zzaman	42	1	1	1	1	1
1286	Nargis	38	2	2	2	2	2
1287	Munni	13	2	2	2	2	2
1288	Nayeem	9	1	1	1	1	1
1289	Peyera	30	2	1	1	1	1
1290	Parvez	11	1	1	1	1	1
1291	Samir	6	1	1	1	1	1
1292	Samiya	3	2	1	1	1	1
1293	Joynal Abedin	70	1	1	1	1	1
1294	Rabeya	50	2	1	1	1	1
1295	Rofiqul	30	1	2	2	2	2
1296	Toslima	23	2	1	1	1	1
1297	Parul	27	2	2	2	2	2
1298	Nurjahan	6	2	1	1	1	1
1299	Tahsin	3	1	1	1	1	2
1300	Sayma	12	2	2	2	2	2
1301	Amzad	35	1	1	1	1	1
1302	Bithi	24	2	2	2	2	2
1303	Hasan	8	1	2	2	2	2
1304	Saidul	5	1	2	2	2	2
1305	Sahin Bhwyan	35	1	2	2	2	2
1306	Layla	25	2	1	1	1	1
1307	Samir	6	2	2	2	2	2
1308	Sawon	2.5	1	1	2	1	2
1309	Khadiza	0.0136986	2	2	2	2	2
1310	Nargis	30	2	1	1	1	1
1311	Fatema	5	2	1	1	1	1
1312	Rahim	1	1	1	2	1	2
1313	Abu Motalab	60	1	2	2	2	2
1314	Aleya	50	2	1	1	1	1
1315	Awwal	25	1	2	2	2	2
1316	Moriom	24	2	1	1	1	1
1317	Romana	27	2	2	2	2	2
1318	Jahangir Alam	35	1	2	2	2	2
1319	Papeya	30	2	2	2	2	2
1320	Tamanna	12	2	2	2	2	2
1321	Jihad	6	1	2	2	2	2
1322	Momotaj	60	2	2	2	2	2
1323	Mohsin	40	1	2	2	2	2
1324	Sultana	32	2	2	2	2	2
1325	Rita	25	2	1	1	2	1
1326	Hanan	9	1	2	2	2	2
1327	Maher	5	1	2	2	2	2
1328	Rahat	5	1	2	2	2	2
1329	Tonisha	1	2	2	2	2	2
1330	Khadija	30	2	1	1	2	1
1331	Khokon	12	1	1	1	2	1
1332	Pyar Ali Molla	62	1	2	2	2	2
1333	Aysha Begum	50	2	1	1	2	1
1334	Lyzu	25	2	1	1	1	1
1335	Nayeem	1	1	2	2	2	2
1336	Malek Molla	55	1	1	1	2	1
1337	Delowara Begum	45	2	1	1	2	1
1338	Khalek Molla	65	1	2	2	2	2
1339	Lily	50	2	2	2	2	2
1340	Elena	30	2	2	2	2	2
1341	Pappu	15	1	2	2	2	2
1342	Riyon	7	1	2	2	2	2
1343	Suborna	23	2	2	2	2	2
1344	Soya Moni	5	2	2	2	2	2
1345	Kohinoor	25	2	2	2	2	2
1346	Muna	9	2	2	2	2	2
1347	Akter Hosen	45	1	2	2	2	2
1348	Nasima	40	2	2	2	2	2
1349	Rifat	16	1	2	2	2	2
1350	Selina	40	2	2	2	2	2
1351	Popy	18	2	2	2	2	2
1352	Johir	11	1	2	2	2	2
1353	Mofazzul Bepari	45	1	2	2	2	2
1354	Vzzol Bepari	30	1	2	2	2	2
1355	Khokon	27	1	2	2	2	2
1356	Lhayna	35	2	2	2	2	2
1357	Rezia	65	2	2	2	2	2
1358	Nezam Uddin	45	1	1	1	2	1
1359	Johora	35	2	1	1	2	1
1360	Mohiuddin	22	1	2	2	2	2
1361	Mojibor	40	1	2	2	2	2
1362	Sahana	35	2	1	1	1	1
1363	Mim	8	2	2	2	2	2
1364	Lamisa	3	2	2	2	2	2
1365	Asaduzzaman	40	1	2	2	2	2
1366	Jhunu	30	2	2	2	2	2
1367	Sikriti	4	2	2	2	2	2
1368	Ataur Rahman	46	1	2	2	2	2
1369	Shikha	42	2	1	1	1	1
1370	Intisha	10	1	1	1	1	1
1371	Inkiad	5	1	2	2	2	2
1372	Shahanaz	26	2	1	1	2	1
1373	Mridul	5	1	2	2	2	2
1374	Romija Begum	80	2	2	2	2	2
1375	Shiuli Akter	40	2	2	2	2	2
1376	Showkat	16	1	2	2	2	2
1377	Tqiful	4	1	2	2	2	2
1378	Bayla Begum	60	2	2	2	2	2
1379	Lalmia	35	1	2	2	2	2
1380	Razon	26	2	2	2	2	2
1381	Moazzem	25	1	1	1	2	1
1382	Nipa	11	2	2	2	2	2
1383	Rifat	8	1	2	2	2	2
1384	Nayeem	4	1	2	2	2	2
1385	Banu Molla	85	1	2	2	2	2
1386	Peyara Begum	70	2	2	2	2	2
1387	Hosna	18	2	2	2	2	2
1388	Samim	21	1	2	2	2	2
1389	Ruksana	22	2	2	2	2	2
1390	Kulsum	78	2	2	2	2	2
1391	Osman	25	1	2	2	2	2
1392	Hazera	60	2	2	2	2	2
1393	Latif Khan	45	1	2	2	2	2
1394	Lili	38	2	2	2	2	2
1395	Opu	18	1	2	2	2	2
1396	Mahbub	20	1	2	2	2	2
1397	Aklima	40	2	1	1	1	1
1398	Asma	13	2	2	2	2	2
1399	Alauddin Khan	55	1	2	2	2	2
1400	Hajera	50	2	2	2	2	2
1401	Jahangir Alam	33	1	2	2	2	2
1402	Jannat Ara	23	2	1	1	1	1
1403	Sara	5	2	1	1	1	1
1404	Sawap	3	1	1	2	1	2
1405	Nilufa	40	2	2	2	2	2
1406	Sazib	23	1	2	2	2	2
1407	Dipti	14	2	2	2	2	2
1408	Sopna	11	2	1	1	1	1
1409	Rohim Jomodder	45	1	2	2	2	2
1410	Shuli	30	2	2	2	2	2
1411	Shihab	9	1	2	2	2	2
1412	Sinha	6	2	2	2	2	2
1413	Habibur Rahman	40	1	2	2	2	2
1414	Nurjahan	20	2	2	2	2	2
1415	Dula	2	2	2	2	2	2
1416	Samsul Jomadder	63	1	2	2	2	2
1417	Fyzunnesa	50	2	2	2	2	2
1418	Kulsum	23	2	2	2	2	2
1419	Ripa	20	2	2	2	2	2
1420	Taiba	9	2	2	2	2	2
1421	Shiuli Akter	38	2	2	2	2	2
1422	Razib	24	1	2	2	2	2
1423	Ovi	17	1	2	2	2	2
1424	Bristy	11	2	1	1	1	1
1425	Lal Miaya	70	1	2	2	2	2
1426	Peyera Begum	50	2	2	2	2	2
1427	Rupa	25	2	2	2	2	2
1428	Jama Akter	5	2	2	2	2	2
1429	Shiul Rahman	28	2	2	2	2	2
1430	Lal banu	90	2	2	2	2	2
1431	Jinia	10	2	1	1	1	1
1432	Mahim	5	2	1	1	1	1
1433	Aynal Huq	58	1	2	2	2	2
1434	Shefali	59	2	2	2	2	2
1435	Sohel	32	1	2	2	2	2
1436	Arzu	22	2	2	2	2	2
1437	Lima	18	2	2	2	2	2
1438	Shefali	40	2	2	2	2	2
1439	Anik	20	1	2	2	2	2
1440	Britto	11	2	1	1	2	1
1441	Abdur Rahman	80	1	1	1	2	1
1442	Kaydun Nesa	70	2	2	2	2	2
1443	Kabir	35	1	2	2	2	2
1444	Munni	28	2	1	1	1	1
1445	Monika	8	2	2	2	2	2
1446	Kaniz	1	2	2	2	2	2
1447	Nasima	38	2	2	2	2	2
1448	Joy	12	1	2	2	2	2
1449	Bilkis	47	2	2	2	2	2
1450	Niloy	13	1	2	2	2	2
1451	Alma Bhuiya	40	1	2	2	2	2
1452	Mukta	35	1	2	2	2	2
1453	Uzzol Bhuya	35	2	2	2	2	2
1454	Masul	19	1	2	2	2	2
1455	Emmi	15	2	2	2	2	2
1456	Nirob	10	1	2	2	2	2
1457	Maksuda	35	2	2	2	2	2
1458	Saidul	20	1	2	2	2	2
1459	Hasem Bepari	70	1	1	1	2	1
1460	Nazim	45	1	1	1	2	1
1461	Shuva	30	2	2	2	2	2
1462	Tonmoy	7	1	2	2	2	2
1463	Tanha	3	2	2	2	2	2
1464	Hajera	65	2	1	1	2	1
1465	Ashik	42	1	1	1	2	1
1466	Moyna	30	2	2	2	2	2
1467	Mohona	7	2	2	2	2	2
1468	Mahin	3	1	2	2	2	2
1469	Jakir Bepari	28	1	2	2	2	2
1470	Kakoly	26	2	2	2	2	2
1471	Mili	7	2	2	2	2	2
1472	Hamim	2	1	2	2	2	2
1473	Ojifa	80	2	1	1	1	1
1474	Farzana	26	2	2	2	2	2
1475	Mayna	8	2	2	2	2	2
1476	Farhan	5	1	2	2	2	2
1477	Sayad Uddin	32	1	1	2	2	2
1478	Selina	26	2	2	1	2	2
1479	Sadia	14	2	2	2	2	2
1480	Lima	12	2	2	2	2	2
1481	Selim	12	1	2	2	2	2
1482	Sattar Bepari	65	1	2	2	2	2
1483	Mayuri	55	1	2	2	2	2
1484	Samim	25	1	2	2	2	2
1485	Runa	22	2	2	2	2	2
1486	Sobhan Bepari	65	1	1	1	1	1
1487	Bokul	50	2	2	2	2	2
1488	Salma	16	2	1	1	1	1
1489	Sheik Ohab	47	1	2	2	2	2
1490	Monowara	40	2	2	2	2	2
1491	Monju	17	1	2	2	2	2
1492	Urmi	9	2	2	2	2	2
1493	Shefali	35	2	1	1	1	1
1494	Rony	16	1	2	2	2	2
1495	Sohan	10	1	2	2	2	2
1496	Abdul Kalam	38	1	2	2	2	2
1497	Lipi	26	2	1	1	1	1
1498	Fahima	4	2	1	1	1	1
1499	Sohidul Islam	32	1	2	2	2	2
1500	Nupur	26	2	2	2	2	2
1501	Rahul	9	1	2	2	2	2
1502	Mim	45	2	1	1	1	1
1503	Jorna	18	2	1	1	2	1
1504	Rayhan	16	1	1	2	1	2
1505	Jobeda Begum	50	1	1	2	2	2
1506	Nasrin	26	2	1	1	1	1
1507	Emu	18	1	1	1	1	1
1508	Ifti	8	2	1	1	1	1
1509	Efat	1	1	1	1	1	1
1510	Sohij Uddin	55	1	1	1	2	1
1511	Halina	45	2	2	1	2	2
1512	Sahab Ali	70	1	2	2	2	2
1513	Rinu	50	2	1	1	1	1
1514	Nasima	25	2	1	1	1	1
1515	Tania	13	2	2	2	2	2
1516	Tanjena	9	2	2	2	2	2
1517	Fatema	7	2	2	2	2	2
1518	Forhad Khan	35	1	2	2	2	2
1519	Josna	30	2	2	2	2	2
1520	Samim	16	1	1	1	1	1
1521	Santo	13	1	1	2	1	2
1522	Ontora	10	2	2	2	2	2
1523	Selna	40	2	2	2	2	2
1524	Sonia	16	2	2	2	2	2
1525	Selikm	12	1	2	2	2	2
1526	Ali Hosen	31	1	2	2	2	2
1527	Rohim Ali	50	1	2	2	2	2
1528	Sufia Begum	40	2	2	2	2	2
1529	Chyna	16	2	2	2	2	2
1530	Ohidul Islam	28	1	2	2	2	2
1531	Sokina Khatun	75	2	1	1	2	1
1532	Aleya	40	2	2	2	2	2
1533	Tanjila	11	2	2	2	2	2
1534	Shikh Samad	70	1	2	2	2	2
1535	Rohima	50	2	2	2	2	2
1536	Taleb	40	1	2	2	2	2
1537	Salina	30	2	2	2	2	2
1538	Sujon	30	1	2	2	2	2
1539	Akhi	22	2	2	2	2	2
1540	Amina Khatun	25	2	2	2	2	2
1541	Kohonur	28	2	2	2	2	2
1542	Toton	25	1	2	2	2	2
1543	Mahub	7	1	1	2	2	2
1544	Alvi	5	2	2	2	2	2
1545	Shafin	3	1	1	2	2	2
1546	Atik	2	1	2	2	2	2
1547	Arif	0.166667	1	2	2	2	2
1548	Motaleb	60	1	2	2	2	2
1549	Jahanara	55	2	1	1	1	1
1550	Foyjon Nesa	75	2	2	2	2	2
1551	Suriya	20	2	2	2	2	2
1552	Ferdousi	25	2	2	2	2	2
1553	Masut	5	1	2	2	2	2
1554	Yasmin	35	2	2	2	2	2
1555	Emon	13	1	2	2	2	2
1556	Niloy	11	1	2	2	2	2
1557	Arpo	4	1	2	2	2	2
1558	Monowar	67	2	2	2	2	2
1559	Musada	40	2	2	2	2	2
1560	Shuvo	12	1	2	2	2	2
1561	Rudro	4	1	2	2	2	2
1562	Abdur Raman	80	1	2	2	2	2
1563	Lutfor	50	1	2	2	2	2
1564	Rehena	40	2	2	2	2	2
1565	Ripa	12	2	2	2	2	2
1566	Sorna	6	2	2	2	2	2
1567	Ojufa	70	2	1	1	1	1
1568	Lina	40	2	1	1	1	1
1569	Lili	27	2	1	1	1	1
1570	Payal	8	2	1	1	1	1
1571	Ava	4	2	2	2	1	2
1572	Rahela	40	2	2	2	2	2
1573	Anowar	15	1	2	2	2	2
1574	Sumi	20	2	2	2	2	2
1575	Nitu	3	2	2	2	2	2
1576	Sorjubanu	100	2	2	2	2	2
1577	Salma	48	2	1	1	1	1
1578	Mehedi	14	1	2	2	2	2
1579	Nurjahan	50	2	1	1	2	1
1580	Nur Islam	35	1	2	2	2	2
1581	Happy	22	1	1	1	2	1
1582	Tamim	3	1	1	2	2	2
1583	Jahangir	25	1	1	1	2	1
1584	Shiuli	27	1	1	1	1	1
1585	Alal	19	1	2	2	2	2
1586	Habib	14	1	2	2	2	2
1587	Nurul Islam	40	1	1	1	2	1
1588	Momotaj	32	2	1	1	2	1
1589	Nurjahan	60	2	1	1	2	1
1590	Hosne Ara	10	2	1	1	2	1
1591	Mina	7	2	1	1	2	1
1592	Jannat	3	2	1	1	2	1
1593	Sirajul Islam	30	1	1	1	2	1
1594	Ab Ohab	50	1	2	2	2	2
1595	Jhunu Begum	45	2	2	2	2	2
1596	Omar Kazi	45	1	1	1	2	1
1597	Rehena Begum	40	2	1	1	1	1
1598	Shahar	13	1	2	2	2	2
1599	Rohin	10	1	2	2	2	2
1600	Rizia Begum	70	2	2	2	2	2
1601	Sheikh Ismail	40	1	2	2	2	2
1602	Ruma Akter	30	2	2	2	2	2
1603	Roni	12	1	2	2	2	2
1604	Anim	9	1	2	2	2	2
1605	Tonha	3	2	2	2	2	2
1606	Abu Samad	50	1	2	2	2	2
1607	Morimu Begum	40	2	2	2	2	2
1608	Asia	20	2	2	2	2	2
1609	Meem	10	2	2	2	2	2
1610	Mria	0.0833333	2	2	2	2	2
1611	Md Sumon Bepari	25	1	1	1	2	1
1612	Nupur	22	2	2	2	2	2
1613	Sabbir	3	1	2	2	2	2
1614	Yousub Sshikh	35	1	1	1	1	1
1615	Rekha Begum	27	2	1	2	1	2
1616	Dlower Bhuyan	50	1	2	2	2	2
1617	Rahima	42	2	2	2	2	2
1618	Mahmud	22	1	2	2	2	2
1619	Ankhi	20	2	2	2	2	2
1620	Ranu	11	2	2	2	2	2
1621	Ashik	0.0833333	1	2	2	2	2
1622	Ab.Salam	57	1	1	2	2	2
1623	Rahima	49	2	1	1	1	1
1624	Rasedul	24	1	2	2	2	2
1625	Goisuddin Chokder	75	1	1	1	1	1
1626	Rahima Begum	60	2	1	1	1	1
1627	Ab.Alim	38	1	2	2	2	2
1628	Sultana	25	2	1	1	1	1
1629	Nur Mohammad	35	1	1	1	2	1
1630	Ratna	24	2	1	1	1	1
1631	Ab.Rahim	8	1	1	1	1	1
1632	Ab.Rahman	5	1	1	1	1	1
1633	Azizul	8	1	1	1	1	1
1634	Jahir Uddin	24	1	1	1	2	1
1635	Sapna	4	2	1	1	1	1
1636	Taposhi	20	2	1	1	1	1
1637	Mousumi	16	2	2	2	2	2
1638	Ayesha	0	2	2	2	2	2
1639	Md.Sohrab Hossin	45	1	2	2	2	2
1640	Josna	36	2	1	2	2	2
1641	Emon	9	1	2	2	2	2
1642	Sohrab Hoss.Bepari	88	1	1	1	2	1
1643	Rizi Khatun	70	2	2	2	2	2
1644	Jhorna	26	2	1	1	1	1
1645	Ridoy	12	1	2	2	2	2
1646	Ria	10	2	2	2	2	2
1647	Nasima Begum	56	2	2	2	2	2
1648	Sadia	30	2	2	2	2	2
1649	Taslima	28	2	1	1	2	1
1650	Mousumi	22	2	2	2	2	2
1651	Toma	5	2	2	2	2	2
1652	Tanha	4	2	2	2	2	2
1653	Rahela	45	2	2	2	2	2
1654	Aslam	20	1	2	2	2	2
1655	Ali	18	1	2	2	2	2
1656	Suzon	22	1	2	2	2	2
1657	Roksana	18	2	2	2	2	2
1658	Faruk	14	1	2	2	2	2
1659	Akkas	13	1	2	2	2	2
1660	Jalal Bepari	62	1	2	2	2	2
1661	Kalpona	55	2	2	2	2	2
1662	Babu	9	1	2	2	2	2
1663	Jannat	11	2	2	2	2	2
1664	Md. Mostafa	45	1	1	1	2	1
1665	Nazma	36	2	1	1	2	1
1666	Fulmati	60	2	1	1	2	1
1667	Rawsan Ara	35	2	2	2	2	2
1668	Razu	18	1	2	2	2	2
1669	Md.Mahbub	9	1	2	2	2	2
1670	Md.Hufizul	9	1	1	1	1	1
1671	Asa	4	2	2	2	2	2
1672	Esa	21	2	2	2	2	2
1673	Tayeba	12	2	1	1	1	1
1674	Monowara	40	2	1	1	1	1
1675	Kamrul Hasan	19	1	1	1	2	1
1676	Kanchon	14	1	1	1	2	1
1677	Hatem Biswas	70	1	1	1	2	1
1678	Sakha Begum	55	2	1	1	2	1
1679	Md.Masum	38	1	2	2	2	2
1680	Jharna	22	2	1	1	1	1
1681	Zahid	5	1	1	2	2	2
1682	Md.Lal Mia	54	1	1	1	1	1
1683	Ankhi	47	2	1	1	1	1
1684	Zakir Hossin	27	1	2	2	2	2
1685	Tarik	20	1	2	2	2	2
1686	Farzana	22	2	2	2	2	2
1687	Sweety	18	2	1	1	1	1
1688	Munni	18	2	2	2	2	2
1689	Siam	3	1	2	2	2	2
1690	Md.Alauddin	50	1	2	2	2	2
1691	Laily Begum	45	2	1	1	1	1
1692	Ab.Razzak	24	1	2	2	2	2
1693	Babul	18	1	2	2	2	2
1694	Sumi	12	2	2	2	2	2
1695	Sharif	6	1	2	2	2	2
1696	Mukti	20	2	2	2	2	2
1697	Labonno	4	2	2	2	2	2
1698	Lamia	4	2	2	2	2	2
1699	Naser Bepari	105	1	2	2	2	2
1700	Sahara	55	2	2	2	2	2
1701	Sheikh Yasir	45	1	1	1	1	1
1702	Rokeya	40	2	2	2	2	2
1703	Rifa Akter	17	2	1	1	1	1
1704	Ab. Jalil Mia	70	1	1	1	1	1
1705	Aleya Begum	58	2	1	1	1	1
1706	Raseda	35	2	2	2	2	2
1707	Abul Qushem	45	1	1	2	2	2
1708	Serana Begum	36	2	1	1	1	1
1709	Ab. Mannan	17	1	1	2	2	2
1710	Rozina	14	2	1	2	2	2
1711	Rumana	10	2	1	2	1	2
1712	Shefali Begum	39	2	2	2	2	2
1713	Lipi Akter	23	2	2	2	2	2
1714	Happy Akter	12	2	2	2	2	2
1715	Toma	4	2	2	2	2	2
1716	Shamim	20	1	2	2	2	2
1717	Shanaha	18	2	2	2	2	2
1718	Mubia	30	2	1	1	1	1
1719	Nasima	10	2	1	1	1	1
1720	Mahfuz	1	1	1	1	1	1
1721	Nazem Fakir	65	1	1	1	2	1
1722	Aleka	40	2	1	1	2	1
1723	Masuda	12	2	1	1	1	1
1724	Jahura Khatun	70	2	1	1	2	1
1725	Joynal Bepari	17	1	1	2	2	2
1726	Julkas Bepari	12	1	2	2	2	2
1727	Sala Uddin	11	1	2	2	2	2
1728	Ala Uddin	8	1	2	2	2	2
1729	Rahima Akter	15	2	2	2	2	2
1730	Fatema	7	2	2	2	2	2
1731	Yasmin	4	2	2	2	2	2
1732	Shakhna	40	2	1	1	2	1
1733	Nasima	18	2	1	2	1	2
1734	Mazeda	80	2	1	2	2	2
1735	Ibrahim Sikder	55	1	1	1	2	1
1736	Momtaz Begum	40	2	1	1	1	1
1737	Ab. Razzak	26	1	1	1	1	1
1738	Ankhi	22	2	1	1	1	1
1739	Samrat	4	1	1	1	1	1
1740	Sakira	40	2	1	1	1	1
1741	Samsul Haq	50	1	1	1	1	1
1742	Nisa	12	2	1	1	1	1
1743	Belal	36	1	1	1	1	1
1744	Asia	28	2	1	1	1	1
1745	Bilkis	11	2	1	2	1	2
1746	Ahad	9	1	1	2	1	2
1747	Sonai	65	2	1	1	2	1
1748	Sahjahar	35	1	1	1	2	1
1749	Sumi	16	2	2	2	2	2
1750	Rumi	14	2	1	2	2	2
1751	Bithi	7	2	1	2	2	2
1752	Eti	3	2	1	2	2	2
1753	Sheikh Adu	50	1	1	1	2	1
1754	Piara Begum	40	2	1	1	1	1
1755	Asma	12	2	1	1	1	1
1756	Sima	8	2	1	1	1	1
1757	Surma	5	2	1	1	2	1
1758	Sheikh Younus	42	1	1	1	2	1
1759	Jharna	35	2	1	1	1	1
1760	Faruk	17	1	2	2	2	2
1761	Rasel	10	1	2	2	2	2
1762	Rased	3	1	1	1	1	1
1763	Anower	22	1	2	2	2	2
1764	Ranu	20	2	1	2	2	2
1765	Nur Islam	35	1	1	1	2	1
1766	Runa	28	2	1	1	2	1
1767	Nisa	10	2	2	2	2	2
1768	Roni	8	1	2	2	2	2
1769	Rahim Bepari	50	1	1	1	1	1
1770	Nasima	40	2	1	1	1	1
1771	Nagor	22	1	1	1	1	1
1772	Sagor	15	1	2	2	2	2
1773	Sawkot	10	1	1	2	2	2
1774	Ibrahim	2	1	1	2	2	2
1775	Hasen Sikder	40	1	1	1	2	1
1776	Samsun Nahar	32	2	1	1	1	1
1777	Al-Amin	14	1	1	1	2	1
1778	Almas	11	1	1	2	2	2
1779	Al Haz	5	1	1	2	2	2
1780	Sheikh Abu	55	1	2	2	2	2
1781	Saimla	45	2	1	1	2	1
1782	Sheikh Samsel	25	1	2	2	2	2
1783	Sabana	22	1	2	2	2	2
1784	Sahin	5	1	2	2	2	2
1785	Ali Hossain	8	1	2	2	2	2
1786	Sheik Samad	20	1	2	2	2	2
1787	Kalam	16	1	2	2	2	2
1788	Sahajuddin	6	1	2	2	2	2
1789	Aleka	6	2	2	2	2	2
1790	Jeheka	2	2	2	2	2	2
1791	Shikh Moslem	55	1	1	1	1	1
1792	Anora	40	2	1	1	1	1
1793	Sahin	15	2	2	2	2	2
1794	Angana	12	2	2	2	2	2
1795	Ayub Ali	42	1	1	1	1	1
1796	Ameror	35	2	1	1	1	1
1797	Amena	60	2	2	2	2	2
1798	Asiron	18	2	2	2	2	2
1799	Sumi	14	2	1	1	1	1
1800	Mousumi	11	2	2	2	2	2
1801	Asad	5	1	2	2	2	2
1802	Saba Molla	65	1	1	1	2	1
1803	Saleha	55	2	1	2	2	2
1804	Monju Molla	18	1	1	2	2	2
1805	Saifur	5	1	1	2	2	2
1806	Mayna Begum	50	2	2	2	2	2
1807	Ased	20	1	2	2	2	2
1808	Joynal	16	1	2	2	2	2
1809	Rina	12	2	1	2	2	2
1810	Ab.Rob	55	1	2	2	2	2
1811	Lily Begum	45	2	1	1	2	1
1812	Sarower	25	1	2	2	2	2
1813	Liton	18	1	2	2	2	2
1814	Shova	14	2	2	2	2	2
1815	Sumi	10	2	2	2	2	2
1816	Mithu	8	1	2	2	2	2
1817	Morzina	30	2	1	1	2	1
1818	Milon	13	1	1	1	2	1
1819	Suborna	9	2	2	2	2	2
1820	Miraj	3	1	1	1	2	1
1821	Amir Fakir	70	1	2	2	2	2
1822	Jeleka	60	2	1	1	2	1
1823	Lipi	25	2	2	2	2	2
1824	Alim	28	1	2	2	2	2
1825	Banna	4	2	2	2	2	2
1826	Md. Akkas Fakir	40	1	2	2	2	2
1827	Sathi	35	2	2	2	2	2
1828	Pali	14	2	2	2	2	2
1829	Palash	9	1	2	2	2	2
1830	Meem	3	2	2	2	2	2
1831	Younus Khan	55	1	2	2	2	2
1832	Sajid	45	2	2	2	2	2
1833	Forhad	14	1	2	2	2	2
1834	Parvin	12	2	1	2	2	2
1835	Kazol	10	2	2	2	2	2
1836	Murad	0.666667	1	2	2	2	2
1837	Eva	7	2	1	2	2	2
1838	Lavlu	36	1	2	2	2	2
1839	Jaherna	30	2	2	2	2	2
1840	Dipa	12	2	2	2	2	2
1841	Lukekay	0.583333	2	2	2	2	2
1842	Laboni	4	2	2	2	2	2
1843	Fatema	0.0833333	2	2	2	2	2
1844	Ruhul Amin	35	1	1	1	2	1
1845	Mamun	26	1	1	1	1	1
1846	Piasi	14	2	2	2	2	2
1847	Jharna	10	2	1	1	1	1
1848	Joni	6	1	1	1	2	1
1849	Sarbanu	60	2	1	2	2	2
1850	Nimchan Bepari	70	1	1	2	2	2
1851	Sheikh Sukur Ali	50	1	1	1	2	1
1852	Alesa Begum	40	2	1	1	2	1
1853	Lily	14	2	1	1	2	1
1854	Nur Mohammed	12	1	2	2	2	2
1855	Rakib	0.583333	1	1	1	1	1
1856	Shikh Sahjahan	45	1	2	2	2	2
1857	Josna	30	2	1	2	2	2
1858	Jweel	12	1	2	2	2	2
1859	Sarmin	8	2	1	2	2	2
1860	Rubel	10	1	1	1	2	1
1861	Santi Begum	60	2	1	2	2	2
1862	Sabura	38	2	1	1	1	1
1863	Lima	10	2	1	2	2	2
1864	Jamser Fakir	45	1	2	2	2	2
1865	Mala	35	2	1	1	1	1
1866	Salman Sah	14	1	1	2	1	2
1867	Golap Sah	8	1	2	2	2	2
1868	Nupur	0.416667	2	2	2	2	2
1869	Jhumur	4	2	2	2	2	2
1870	Pasar Khan	60	1	1	1	1	1
1871	Firoza	50	2	1	1	2	1
1872	Ayub Ali Munsi	42	1	2	2	2	2
1873	Firoza Begum	32	2	2	2	2	2
1874	Sohel	14	1	2	2	2	2
1875	Sima	11	1	2	2	2	2
1876	Sohan
1877	Abul Munshi	30	1	2	2	2	2
1878	Parvin	25	2	2	2	2	2
1879	Parvez	5	1	2	2	2	2
1880	Foysal	3	1	2	2	2	2
1881	Billal Marsi	39	1	2	2	2	2
1882	Nru Nahar	30	2	2	2	2	2
1883	Minu Akter	14	2	2	2	2	2
1884	Beuty	10	2	2	2	2	2
1885	Zubayer	4	1	2	2	2	2
1886	Helal Munshin	35	1	2	2	2	2
1887	Chaina Akter	30	2	2	2	2	2
1888	Hira	5	2	2	2	2	2
1889	Sahin	0.00273973	1	2	2	2	2
1890	Saim	22	1	1	1	1	1
1891	Naimuddin Munsi	65	1	1	1	1	1
1892	Bilkis Begum	36	2	2	2	2	2
1893	Naim	5	1	2	2	2	2
1894	Shikh Kuti	40	1	1	1	1	1
1895	Rina	32	2	1	1	2	1
1896	Sabuj	13	1	1	2	2	2
1897	Sathi	12	2	2	2	2	2
1898	Bristi	7	2	2	2	2	2
1899	Eti	5	2	2	2	2	2
1900	Lalchan Faikin	60	1	1	1	2	1
1901	Wasim	19	1	2	2	2	2
1902	Rasid	24	1	2	2	2	2
1903	Lima	18	2	2	2	2	2
1904	Morjina	25	2	2	2	2	2
1905	Surjo Ban	50	2	1	1	2	1
1906	Mosaraf	30	1	1	1	2	1
1907	Rahina	21	2	1	1	1	1
1908	Rakib	3	1	2	2	2	2
1909	Hafijul	8	1	2	2	2	2
1910	Rubi	2	1	1	1	1	1
1911	Ruma	20	2	1	1	2	1
1912	Rubel	16	1	1	2	2	2
1913	Md.Aynal Haq	60	2	1	1	1	1
1914	Aisa Begum	45	2	1	1	1	1
1915	Farzana	15	2	1	1	1	1
1916	Liza	12	2	1	1	2	1
1917	Rajib Ali Bepari	85	1	1	1	2	1
1918	Asia Begum	65	2	1	1	2	1
1919	Murad	31	1	1	1	2	1
1920	Ramjan Hossin	24	1	1	1	1	1
1921	Habib Molla	55	1	1	1	1	1
1922	Jahanara	40	2	1	1	1	1
1923	Suborna	23	2	1	1	1	1
1924	Milon Bepari	40	1	1	1	1	1
1925	Aleya	32	2	2	2	2	2
1926	Runa	15	2	1	2	2	2
1927	Sayma	7	2	1	2	2	2
1928	Rakib	5	1	2	2	2	2
1929	Shaikh Alam	55	1	2	2	2	2
1930	Rekha	50	2	1	1	1	1
1931	Sheikh Faruq	32	1	2	2	2	2
1932	Fatema	25	2	2	2	2	2
1933	Md. Zillur Rahman	30	1	2	2	2	2
1934	Sabina	25	2	1	1	1	1
1935	Maya	5	2	1	1	1	1
1936	Alim Biswas	55	1	1	1	2	1
1937	Sultana	45	2	1	1	1	1
1938	Ruma	25	1	1	2	2	2
1939	Mojammel	26	1	1	2	2	2
1940	Sahin	36	1	2	2	2	2
1941	Jeleka	24	2	2	2	2	2
1942	Zakir	5	1	2	2	2	2
1943	Taser Bepari	70	1	1	2	2	2
1944	Jamela Khatun	65	2	2	2	2	2
1945	Zakir Hossin	37	1	2	2	2	2
1946	Jhinuk	20	2	2	2	2	2
1947	Fahad	2	1	2	2	2	2
1948	Palash	35	1	2	2	2	2
1949	Majeda	30	2	1	1	2	1
1950	Meem	0.333333	2	1	2	2	2
1951	Mahidul	1	1	1	2	2	2
1952	Abbas	40	1	1	1	2	1
1953	Sufia	35	2	2	2	2	2
1954	Roni	8	1	2	2	2	2
1955	Md. Sohrab	60	1	2	2	2	2
1956	Mahera Begum	52	2	2	2	2	2
1957	Md.Faruq	36	1	2	2	2	2
1958	Md. Khokon	33	1	2	2	2	2
1959	Tania Sultana Rita	29	2	2	2	2	2
1960	Lipi	29	2	2	2	2	2
1961	Alo	19	2	2	2	2	2
1962	Faysal	11	1	2	2	2	2
1963	Nishat	7	2	2	2	2	2
1964	Meem	3	2	2	2	2	2
1965	Ayesha	2	2	2	2	2	2
1966	Harun-or- Rashid	45	1	2	2	2	2
1967	Shefali	35	2	1	1	1	1
1968	Mitu	13	2	1	1	2	1
1969	Midul	8	1	1	2	1	2
1970	Fazlur Rahim	45	1	2	2	2	2
1971	Khodeja Begum	41	2	1	1	1	1
1972	Ripon	24	1	2	2	2	2
1973	Shohel	18	1	1	2	2	2
1974	Rodela	3	2	1	2	2	2
1975	Rita	21	2	1	1	1	1
1976	Kalu Member	50	1	1	1	1	1
1977	Rahima	42	2	1	1	1	1
1978	Mayna	25	2	1	1	1	1
1979	Pakhi	25	2	1	1	1	1
1980	Monir	20	1	2	2	2	2
1981	Zihad	6	1	2	2	2	2
1982	Marufa	4	2	2	2	2	2
1983	Mahin	0.25	1	2	2	2	2
1984	Shikh Meher	70	1	2	2	2	2
1985	Anu	55	2	1	1	1	1
1986	Selena		2	2	2	2	2
1987	Sita	10	2	2	2	2	2
1988	Simla	5	2	2	2	2	2
1989	Fatema	0.00273973	2	2	2	2	2
1990	Abul Kalam	42	1	2	2		2
1991	Nahar	36	2	1	1	2	1
1992	Arif	14	1	2	2	2	2
1993	Ayesh	8	2	1	1	1	1
1994	Abdul Qader Mastur	65	1	1	1	2	1
1995	Fatema	55	2	1	1	1	1
1996	Ab.Awal	40	1	1	2	2	2
1997	Ab. Ali	35	1	2	2	2	2
1998	Wahid	26	1	2	2	2	2
[truncated: 1,842 more rows]
